# Supplementary material for: M2-like tumor-associated macrophage-secreted CCL2 facilitates gallbladder cancer stemness and metastasis
Source: Exp Hematol Oncol. 2024 Aug 13;13:83. doi: 10.1186/s40164-024-00550-2 (PMC11320879; doi:10.1186/s40164-024-00550-2)
Supplement: Supplementary file 2 — Supplementary Material 2 [file 40164_2024_550_MOESM2_ESM.xlsx]

## Sheet: Sheet1
-- Input sequence ---------------------------------------------------
>Sequence
ACCTCCTCATCAACTCTTGATAGTGACCAAATTTTTCCTTGTTGTCCTTCTGATGGGCGTGAAATGGCAGCTCACTGTGGCTTGAATTTGCCATTTCTCTCTTCACTAAACGAGGCTGAGCAGTTAGTGAAGTTGCTGCTGAAACAAAGAATGAAAGGAAGCCAGCGTGAAGATCTAGGAGCAAGAGACGTAGGGGAGAGGAGGAAGAGCAGCAGGTGCCAAGGTGGGAAAGGTCTGGGATGTTGGAGGAACAGAAGGAAGGCTGGGGGTGGGATCCTTGTGCATGGGGGAGGGAGAGAGGCTCAAGCCAATGTCAGCTGGGGTCAGAGCAGCGGGGCCGAGTTGGCTGAGGAGAGGACTTTGGCTTTTACTCTGAGACAGGCGCATGGGAGGGTTTGA…
CAGCACATCTGACCCCTCCGGGCATGCCCATCCCACCCCATCCCTGGAAGCTGCTCTCTAGGAGTTACTCTGAAGCAGTTGCCACTTCTTCCCTCGGGCCTTTTCCCTTGATAATTCTTCACTTCCTCTGGGAAGTCACCCCGACCCCCTGTCAGGTGACCCGCCTCTTAACGGTCGCCGCGTCCCGTCTCTCCCCCACCAAAGCACACTTCCCTTTGCATTGTAATTATCTGTTTACTTCGTCTGTCTCCCTCACTGGACCAGAAGCTACCCTTCGGGAGAGGCTCTGAGTGTTCTGTCCGGGGCTGTGCCCTGGCCCCAGGTACAGTGCCCCACACGTGCTGGGCGCTCCGTAAACACTGGATAAGGGAAGGAACGGGTGCTCTTGGCTAGCTGGGC…
TGCGCGAATCGGCGACCCCAGTGCCTCGACCACTATGCCGCGCTCTTTCCTCGT
-- Factors predicted by PROMO in this sequence ----------------------
NAME; MATRIX_WIDTH;
FOXP3 [T04280]; 6
C/EBPbeta [T00581]; 4
GATA-3 [T00311]; 12
ER-alpha [T00261]; 5
ATF3 [T01313]; 8
HNF-3alpha [T02512]; 8
NFI/CTF [T00094]; 8
GR-beta [T01920]; 5
NF-AT2 [T01945]; 10
TFII-I [T00824]; 6
STAT4 [T01577]; 6
c-Ets-1 [T00112]; 7
STAT1beta [T01573]; 10
AR [T00040]; 9
XBP-1 [T00902]; 6
ENKTF-1 [T00255]; 8
YY1 [T00915]; 4
GR-alpha [T00337]; 5
AP-2alphaA [T00035]; 6
SRY [T00997]; 9
PR B [T00696]; 7
PR A [T01661]; 7
TCF-4E [T02878]; 7
GR [T05076]; 7
c-Ets-2 [T00113]; 9
IRF-1 [T00423]; 9
TFIID [T00820]; 7
NF-AT1 [T00550]; 9
NF-1 [T00539]; 8
c-Jun [T00133]; 7
HNF-4alpha [T03828]; 13
LEF-1 [T02905]; 8
C/EBPalpha [T00105]; 7
NF-Y [T00150]; 8
E2F-1 [T01542]; 8
RXR-alpha [T01345]; 7
Pax-5 [T00070]; 7
p53 [T00671]; 7
EBF [T05427]; 11
IRF-2 [T01491]; 6
Elk-1 [T00250]; 9
RAR-beta:RXR-alpha [T05420]; 12
ETF [T00270]; 11
AP-1 [T00029]; 9
AhR:Arnt [T05394]; 10
HNF-1C [T01951]; 9
NF-kappaB1 [T00593]; 11
c-Myb [T00137]; 8
PPAR-alpha:RXR-alpha [T05221]; 11
RAR-alpha1 [T00719]; 13
PEA3 [T00685]; 9
MAZ [T00490]; 13
Ik-1 [T02702]; 13
RBP-Jkappa [T01616]; 12
ELF-1 [T01113]; 13
PU.1 [T02068]; 13
T3R-beta1 [T00851]; 9
HNF-1A [T00368]; 8
POU2F1 [T00641]; 11
GATA-1 [T00306]; 6
c-Myc [T00140]; 6
USF1 [T00874]; 10
RelA [T00594]; 11
Sp1 [T00759]; 10
WT1 [T00899]; 9
COUP-TF1 [T00149]; 13
GCF [T00320]; 9
RAR-beta [T00721]; 10
USF2 [T00878]; 10
CTF [T00174]; 12
E2F [T00221]; 10
GATA-2 [T00308]; 9
HIF-1 [T01609]; 9
NF-AT1 [T01948]; 10
TBP [T00794]; 10
VDR [T00885]; 9
PXR-1:RXR-alpha [T05671]; 8
AhR [T01795]; 11
HNF-1B [T01950]; 9
-- PROMO predictions detail ------------------------------------------
Sequence name; Factor name; Start position; End position; Dissimilarity; String; RE equally; RE query
Sequence; FOXP3 [T04280]; 8; 13; 4.756447; ATCAAC; 3.07617; 1.89833;
Sequence; FOXP3 [T04280]; 40; 45; 0.000000; GTTGTC; 1.53809; 1.16318;
Sequence; FOXP3 [T04280]; 105; 110; 9.512894; CTAAAC; 7.69043; 6.28868;
Sequence; FOXP3 [T04280]; 131; 136; 9.512894; GTTGCT; 7.69043; 6.28868;
Sequence; FOXP3 [T04280]; 241; 246; 11.337888; GTTGGA; 2.56348; 1.50570;
Sequence; FOXP3 [T04280]; 341; 346; 9.512894; GTTGGC; 7.69043; 6.28868;
Sequence; FOXP3 [T04280]; 539; 544; 11.337888; TAGAAC; 2.56348; 1.50570;
Sequence; FOXP3 [T04280]; 562; 567; 14.269340; GTTCAC; 6.15234; 4.21693;
Sequence; FOXP3 [T04280]; 593; 598; 9.512894; CTAAAC; 7.69043; 6.28868;
Sequence; FOXP3 [T04280]; 607; 612; 9.512894; GTTCTG; 7.69043; 6.28868;
Sequence; FOXP3 [T04280]; 621; 626; 9.512894; GTTGGT; 7.69043; 6.28868;
Sequence; FOXP3 [T04280]; 654; 659; 4.756447; GTTTTT; 3.07617; 1.89833;
Sequence; FOXP3 [T04280]; 679; 684; 14.269340; GGAAAC; 6.15234; 4.21693;
Sequence; FOXP3 [T04280]; 685; 690; 9.512894; AAGAAC; 7.69043; 6.28868;
Sequence; FOXP3 [T04280]; 706; 711; 9.512894; GTTTAT; 7.69043; 6.28868;
Sequence; FOXP3 [T04280]; 922; 927; 6.581441; TTCAAC; 1.02539; 0.45464;
Sequence; FOXP3 [T04280]; 927; 932; 14.269340; CGAAAC; 6.15234; 4.21693;
Sequence; FOXP3 [T04280]; 997; 1002; 14.269340; CCAAAC; 6.15234; 4.21693;
Sequence; FOXP3 [T04280]; 1100; 1105; 9.512894; GTTGCC; 7.69043; 6.28868;
Sequence; FOXP3 [T04280]; 1189; 1194; 14.269340; CTTAAC; 6.15234; 4.21693;
Sequence; FOXP3 [T04280]; 1255; 1260; 9.512894; GTTTAC; 7.69043; 6.28868;
Sequence; FOXP3 [T04280]; 1315; 1320; 9.512894; GTTCTG; 7.69043; 6.28868;
Sequence; FOXP3 [T04280]; 1375; 1380; 9.512894; GTAAAC; 7.69043; 6.28868;
Sequence; FOXP3 [T04280]; 1511; 1516; 14.269340; GTTTCC; 6.15234; 4.21693;
Sequence; FOXP3 [T04280]; 1979; 1984; 9.512894; GTTGGC; 7.69043; 6.28868;
Sequence; FOXP3 [T04280]; 2028; 2033; 9.512894; GTTCTT; 7.69043; 6.28868;
Sequence; C/EBPbeta [T00581]; 9; 12; 1.366559; TCAA; 16.40625; 12.07947;
Sequence; C/EBPbeta [T00581]; 16; 19; 1.366559; TTGA; 16.40625; 12.07947;
Sequence; C/EBPbeta [T00581]; 26; 29; 1.639871; CCAA; 16.40625; 12.07947;
Sequence; C/EBPbeta [T00581]; 38; 41; 0.000000; TTGT; 16.40625; 12.13877;
Sequence; C/EBPbeta [T00581]; 41; 44; 0.000000; TTGT; 16.40625; 12.13877;
Sequence; C/EBPbeta [T00581]; 81; 84; 1.366559; TTGA; 16.40625; 12.07947;
Sequence; C/EBPbeta [T00581]; 87; 90; 0.000000; TTGC; 16.40625; 12.13877;
Sequence; C/EBPbeta [T00581]; 132; 135; 0.000000; TTGC; 16.40625; 12.13877;
Sequence; C/EBPbeta [T00581]; 143; 146; 0.000000; ACAA; 16.40625; 12.13877;
Sequence; C/EBPbeta [T00581]; 180; 183; 0.000000; GCAA; 16.40625; 12.13877;
Sequence; C/EBPbeta [T00581]; 218; 221; 1.639871; CCAA; 16.40625; 12.07947;
Sequence; C/EBPbeta [T00581]; 242; 245; 1.639871; TTGG; 16.40625; 12.07947;
Sequence; C/EBPbeta [T00581]; 277; 280; 0.000000; TTGT; 16.40625; 12.13877;
Sequence; C/EBPbeta [T00581]; 302; 305; 1.366559; TCAA; 16.40625; 12.07947;
Sequence; C/EBPbeta [T00581]; 307; 310; 1.639871; CCAA; 16.40625; 12.07947;
Sequence; C/EBPbeta [T00581]; 342; 345; 1.639871; TTGG; 16.40625; 12.07947;
Sequence; C/EBPbeta [T00581]; 360; 363; 1.639871; TTGG; 16.40625; 12.07947;
Sequence; C/EBPbeta [T00581]; 395; 398; 1.366559; TTGA; 16.40625; 12.07947;
Sequence; C/EBPbeta [T00581]; 427; 430; 1.639871; TTGG; 16.40625; 12.07947;
Sequence; C/EBPbeta [T00581]; 433; 436; 1.366559; TCAA; 16.40625; 12.07947;
Sequence; C/EBPbeta [T00581]; 437; 440; 0.000000; GCAA; 16.40625; 12.13877;
Sequence; C/EBPbeta [T00581]; 451; 454; 1.639871; TTGG; 16.40625; 12.07947;
Sequence; C/EBPbeta [T00581]; 462; 465; 1.366559; TTGA; 16.40625; 12.07947;
Sequence; C/EBPbeta [T00581]; 560; 563; 0.000000; TTGT; 16.40625; 12.13877;
Sequence; C/EBPbeta [T00581]; 585; 588; 1.639871; CCAA; 16.40625; 12.07947;
Sequence; C/EBPbeta [T00581]; 622; 625; 1.639871; TTGG; 16.40625; 12.07947;
Sequence; C/EBPbeta [T00581]; 683; 686; 0.000000; ACAA; 16.40625; 12.13877;
Sequence; C/EBPbeta [T00581]; 780; 783; 1.639871; TTGG; 16.40625; 12.07947;
Sequence; C/EBPbeta [T00581]; 923; 926; 1.366559; TCAA; 16.40625; 12.07947;
Sequence; C/EBPbeta [T00581]; 985; 988; 1.366559; TTGA; 16.40625; 12.07947;
Sequence; C/EBPbeta [T00581]; 990; 993; 0.000000; GCAA; 16.40625; 12.13877;
Sequence; C/EBPbeta [T00581]; 997; 1000; 1.639871; CCAA; 16.40625; 12.07947;
Sequence; C/EBPbeta [T00581]; 1101; 1104; 0.000000; TTGC; 16.40625; 12.13877;
Sequence; C/EBPbeta [T00581]; 1130; 1133; 1.366559; TTGA; 16.40625; 12.07947;
Sequence; C/EBPbeta [T00581]; 1221; 1224; 1.639871; CCAA; 16.40625; 12.07947;
Sequence; C/EBPbeta [T00581]; 1238; 1241; 0.000000; TTGC; 16.40625; 12.13877;
Sequence; C/EBPbeta [T00581]; 1243; 1246; 0.000000; TTGT; 16.40625; 12.13877;
Sequence; C/EBPbeta [T00581]; 1408; 1411; 1.639871; TTGG; 16.40625; 12.07947;
Sequence; C/EBPbeta [T00581]; 1431; 1434; 0.000000; TTGC; 16.40625; 12.13877;
Sequence; C/EBPbeta [T00581]; 1433; 1436; 0.000000; GCAA; 16.40625; 12.13877;
Sequence; C/EBPbeta [T00581]; 1452; 1455; 1.366559; TCAA; 16.40625; 12.07947;
Sequence; C/EBPbeta [T00581]; 1521; 1524; 1.366559; TCAA; 16.40625; 12.07947;
Sequence; C/EBPbeta [T00581]; 1574; 1577; 1.639871; CCAA; 16.40625; 12.07947;
Sequence; C/EBPbeta [T00581]; 1896; 1899; 1.639871; TTGG; 16.40625; 12.07947;
Sequence; C/EBPbeta [T00581]; 1910; 1913; 0.000000; ACAA; 16.40625; 12.13877;
Sequence; C/EBPbeta [T00581]; 1980; 1983; 1.639871; TTGG; 16.40625; 12.07947;
Sequence; C/EBPbeta [T00581]; 2001; 2004; 0.000000; TTGC; 16.40625; 12.13877;
Sequence; GATA-3 [T00311]; 15; 26; 13.967294; CTTGATAGTGAC; 0.04106; 0.02437;
Sequence; ER-alpha [T00261]; 23; 27; 0.000000; TGACC; 2.05078; 2.25841;
Sequence; ER-alpha [T00261]; 321; 325; 0.000000; GGTCA; 2.05078; 2.25841;
Sequence; ER-alpha [T00261]; 1032; 1036; 0.000000; TGACC; 2.05078; 2.25841;
Sequence; ER-alpha [T00261]; 1179; 1183; 0.000000; TGACC; 2.05078; 2.25841;
Sequence; ER-alpha [T00261]; 1604; 1608; 0.000000; GGTCA; 2.05078; 2.25841;
Sequence; ATF3 [T01313]; 23; 30; 13.489607; TGACCAAA; 0.57678; 0.40078;
Sequence; ATF3 [T01313]; 318; 325; 13.489607; TGGGGTCA; 0.57678; 0.40078;
Sequence; ATF3 [T01313]; 590; 597; 13.489607; TGACTAAA; 0.57678; 0.40078;
Sequence; ATF3 [T01313]; 800; 807; 13.489607; TTCAGTCA; 0.57678; 0.40078;
Sequence; ATF3 [T01313]; 1637; 1644; 11.686201; GGGCGTCA; 0.86517; 0.77254;
Sequence; HNF-3alpha [T02512]; 25; 32; 14.000258; ACCAAATT; 1.73035; 0.69000;
Sequence; HNF-3alpha [T02512]; 29; 36; 10.500194; AATTTTTC; 1.24969; 0.34985;
Sequence; HNF-3alpha [T02512]; 456; 463; 14.000258; GCTAAATT; 1.73035; 0.69000;
Sequence; HNF-3alpha [T02512]; 556; 563; 10.500194; GATTTTGT; 1.24969; 0.34985;
Sequence; HNF-3alpha [T02512]; 955; 962; 7.000129; TGAAAATC; 0.86517; 0.21917;
Sequence; HNF-3alpha [T02512]; 1555; 1562; 14.000258; AGGAAATT; 1.73035; 0.69000;
Sequence; NFI/CTF [T00094]; 26; 33; 13.146004; CCAAATTT; 1.15356; 0.69029;
Sequence; NFI/CTF [T00094]; 218; 225; 10.579747; CCAAGGTG; 0.70496; 0.68186;
Sequence; NFI/CTF [T00094]; 238; 245; 14.601592; GATGTTGG; 1.53809; 0.99716;
Sequence; NFI/CTF [T00094]; 307; 314; 9.352332; CCAATGTC; 0.57678; 0.54453;
Sequence; NFI/CTF [T00094]; 356; 363; 9.352332; GACTTTGG; 0.57678; 0.54453;
Sequence; NFI/CTF [T00094]; 423; 430; 10.579747; CACTTTGG; 0.70496; 0.68186;
Sequence; NFI/CTF [T00094]; 447; 454; 6.786076; CTGATTGG; 0.76904; 0.78523;
Sequence; NFI/CTF [T00094]; 585; 592; 8.814757; CCAAGTGA; 0.51270; 0.44034;
Sequence; NFI/CTF [T00094]; 618; 625; 8.241664; CAGGTTGG; 0.19226; 0.24011;
Sequence; NFI/CTF [T00094]; 776; 783; 8.814757; TCACTTGG; 0.51270; 0.44034;
Sequence; NFI/CTF [T00094]; 997; 1004; 5.558661; CCAAACTC; 0.57678; 0.54384;
Sequence; NFI/CTF [T00094]; 1221; 1228; 10.579747; CCAAAGCA; 0.70496; 0.68186;
Sequence; NFI/CTF [T00094]; 1404; 1411; 7.587343; GCTCTTGG; 0.38452; 0.30461;
Sequence; NFI/CTF [T00094]; 1574; 1581; 5.558661; CCAAGCCC; 0.57678; 0.54384;
Sequence; NFI/CTF [T00094]; 1892; 1899; 1.227415; CCGATTGG; 0.19226; 0.24098;
Sequence; NFI/CTF [T00094]; 1976; 1983; 14.601592; GGAGTTGG; 1.53809; 0.99716;
Sequence; GR-beta [T01920]; 28; 32; 0.000000; AAATT; 4.10156; 1.48123;
Sequence; GR-beta [T01920]; 29; 33; 0.000000; AATTT; 4.10156; 1.48123;
Sequence; GR-beta [T01920]; 62; 66; 0.840383; AATGG; 8.20312; 3.82868;
Sequence; GR-beta [T01920]; 83; 87; 1.680765; GAATT; 4.10156; 2.33874;
Sequence; GR-beta [T01920]; 84; 88; 0.000000; AATTT; 4.10156; 1.48123;
Sequence; GR-beta [T01920]; 90; 94; 0.840383; CCATT; 8.20312; 3.82868;
Sequence; GR-beta [T01920]; 149; 153; 0.840383; AATGA; 8.20312; 3.82868;
Sequence; GR-beta [T01920]; 309; 313; 0.000000; AATGT; 4.10156; 1.48123;
Sequence; GR-beta [T01920]; 448; 452; 4.201913; TGATT; 8.20312; 3.83500;
Sequence; GR-beta [T01920]; 459; 463; 0.000000; AAATT; 4.10156; 1.48123;
Sequence; GR-beta [T01920]; 460; 464; 0.840383; AATTG; 8.20312; 3.82868;
Sequence; GR-beta [T01920]; 479; 483; 5.042296; GTATT; 4.10156; 2.34049;
Sequence; GR-beta [T01920]; 490; 494; 0.840383; AATGA; 8.20312; 3.82868;
Sequence; GR-beta [T01920]; 555; 559; 4.201913; CGATT; 8.20312; 3.83500;
Sequence; GR-beta [T01920]; 708; 712; 4.201913; TTATT; 8.20312; 3.83500;
Sequence; GR-beta [T01920]; 797; 801; 1.680765; GCATT; 4.10156; 2.33874;
Sequence; GR-beta [T01920]; 959; 963; 5.042296; AATCC; 4.10156; 2.34049;
Sequence; GR-beta [T01920]; 1134; 1138; 0.840383; TAATT; 8.20312; 3.82868;
Sequence; GR-beta [T01920]; 1135; 1139; 1.680765; AATTC; 4.10156; 2.33874;
Sequence; GR-beta [T01920]; 1240; 1244; 1.680765; GCATT; 4.10156; 2.33874;
Sequence; GR-beta [T01920]; 1246; 1250; 0.840383; TAATT; 8.20312; 3.82868;
Sequence; GR-beta [T01920]; 1247; 1251; 0.840383; AATTA; 8.20312; 3.82868;
Sequence; GR-beta [T01920]; 1447; 1451; 1.680765; GCATT; 4.10156; 2.33874;
Sequence; GR-beta [T01920]; 1523; 1527; 1.680765; AATGC; 4.10156; 2.33874;
Sequence; GR-beta [T01920]; 1558; 1562; 0.000000; AAATT; 4.10156; 1.48123;
Sequence; GR-beta [T01920]; 1559; 1563; 0.000000; AATTT; 4.10156; 1.48123;
Sequence; GR-beta [T01920]; 1893; 1897; 4.201913; CGATT; 8.20312; 3.83500;
Sequence; GR-beta [T01920]; 1994; 1998; 1.680765; GCATT; 4.10156; 2.33874;
Sequence; GR-beta [T01920]; 1998; 2002; 0.840383; TCATT; 8.20312; 3.82868;
Sequence; GR-beta [T01920]; 2052; 2056; 4.201913; AATCG; 8.20312; 3.83500;
Sequence; NF-AT2 [T01945]; 28; 37; 0.000000; AAATTTTTCC; 0.00801; 0.00203;
Sequence; NF-AT2 [T01945]; 226; 235; 13.996235; GGAAAGGTCT; 0.10214; 0.07860;
Sequence; NF-AT2 [T01945]; 679; 688; 13.359395; GGAAACAAGA; 0.08011; 0.06041;
Sequence; NF-AT2 [T01945]; 1478; 1487; 14.978634; GTCCCTTTCC; 0.05608; 0.04823;
Sequence; NF-AT2 [T01945]; 1507; 1516; 14.735118; GTGCGTTTCC; 0.06409; 0.04819;
Sequence; NF-AT2 [T01945]; 1556; 1565; 9.905562; GGAAATTTCC; 0.09212; 0.04282;
Sequence; NF-AT2 [T01945]; 2086; 2095; 12.831814; CGCTCTTTCC; 0.11215; 0.07059;
Sequence; TFII-I [T00824]; 32; 37; 9.512894; TTTTCC; 7.69043; 8.54532;
Sequence; TFII-I [T00824]; 41; 46; 9.512894; TTGTCC; 7.69043; 8.54532;
Sequence; TFII-I [T00824]; 194; 199; 1.824994; GGAGAG; 0.51270; 0.69966;
Sequence; TFII-I [T00824]; 226; 231; 0.000000; GGAAAG; 1.53809; 1.58230;
Sequence; TFII-I [T00824]; 237; 242; 14.269340; GGATGT; 6.15234; 5.69847;
Sequence; TFII-I [T00824]; 256; 261; 9.512894; GGAAGG; 7.69043; 8.54532;
Sequence; TFII-I [T00824]; 288; 293; 11.337888; GGAGGG; 2.56348; 3.77459;
Sequence; TFII-I [T00824]; 292; 297; 1.824994; GGAGAG; 0.51270; 0.69966;
Sequence; TFII-I [T00824]; 350; 355; 1.824994; GGAGAG; 0.51270; 0.69966;
Sequence; TFII-I [T00824]; 355; 360; 9.512894; GGACTT; 7.69043; 8.54532;
Sequence; TFII-I [T00824]; 388; 393; 11.337888; GGAGGG; 2.56348; 3.77459;
Sequence; TFII-I [T00824]; 404; 409; 11.337888; GGAGGG; 2.56348; 3.77459;
Sequence; TFII-I [T00824]; 470; 475; 9.512894; GGACGG; 7.69043; 8.54532;
Sequence; TFII-I [T00824]; 480; 485; 14.269340; TATTCC; 6.15234; 5.69847;
Sequence; TFII-I [T00824]; 508; 513; 0.000000; CTGTCC; 1.53809; 1.58230;
Sequence; TFII-I [T00824]; 530; 535; 1.824994; CTCTCC; 0.51270; 0.69966;
Sequence; TFII-I [T00824]; 679; 684; 9.512894; GGAAAC; 7.69043; 8.54532;
Sequence; TFII-I [T00824]; 845; 850; 9.512894; GGATCG; 7.69043; 8.54532;
Sequence; TFII-I [T00824]; 852; 857; 14.269340; GGATCT; 6.15234; 5.69847;
Sequence; TFII-I [T00824]; 869; 874; 11.337888; GGAGAC; 2.56348; 3.77459;
Sequence; TFII-I [T00824]; 895; 900; 11.337888; TTCTCC; 2.56348; 3.77459;
Sequence; TFII-I [T00824]; 914; 919; 14.269340; GGATCT; 6.15234; 5.69847;
Sequence; TFII-I [T00824]; 940; 945; 14.269340; AGGTCC; 6.15234; 5.69847;
Sequence; TFII-I [T00824]; 944; 949; 11.337888; CCCTCC; 2.56348; 3.77459;
Sequence; TFII-I [T00824]; 958; 963; 9.512894; AAATCC; 7.69043; 8.54532;
Sequence; TFII-I [T00824]; 993; 998; 9.512894; AAGTCC; 7.69043; 8.54532;
Sequence; TFII-I [T00824]; 1000; 1005; 11.337888; AACTCC; 2.56348; 3.77459;
Sequence; TFII-I [T00824]; 1036; 1041; 11.337888; CCCTCC; 2.56348; 3.77459;
Sequence; TFII-I [T00824]; 1050; 1055; 9.512894; CCATCC; 7.69043; 8.54532;
Sequence; TFII-I [T00824]; 1060; 1065; 9.512894; CCATCC; 7.69043; 8.54532;
Sequence; TFII-I [T00824]; 1083; 1088; 11.337888; GGAGTT; 2.56348; 3.77459;
Sequence; TFII-I [T00824]; 1123; 1128; 9.512894; TTTTCC; 7.69043; 8.54532;
Sequence; TFII-I [T00824]; 1143; 1148; 14.269340; ACTTCC; 6.15234; 5.69847;
Sequence; TFII-I [T00824]; 1153; 1158; 14.269340; GGAAGT; 6.15234; 5.69847;
Sequence; TFII-I [T00824]; 1211; 1216; 1.824994; CTCTCC; 0.51270; 0.69966;
Sequence; TFII-I [T00824]; 1230; 1235; 14.269340; ACTTCC; 6.15234; 5.69847;
Sequence; TFII-I [T00824]; 1268; 1273; 11.337888; GTCTCC; 2.56348; 3.77459;
Sequence; TFII-I [T00824]; 1300; 1305; 1.824994; GGAGAG; 0.51270; 0.69966;
Sequence; TFII-I [T00824]; 1318; 1323; 0.000000; CTGTCC; 1.53809; 1.58230;
Sequence; TFII-I [T00824]; 1369; 1374; 11.337888; CGCTCC; 2.56348; 3.77459;
Sequence; TFII-I [T00824]; 1384; 1389; 9.512894; GGATAA; 7.69043; 8.54532;
Sequence; TFII-I [T00824]; 1391; 1396; 9.512894; GGAAGG; 7.69043; 8.54532;
Sequence; TFII-I [T00824]; 1395; 1400; 9.512894; GGAACG; 7.69043; 8.54532;
Sequence; TFII-I [T00824]; 1476; 1481; 9.512894; GTGTCC; 7.69043; 8.54532;
Sequence; TFII-I [T00824]; 1482; 1487; 0.000000; CTTTCC; 1.53809; 1.58230;
Sequence; TFII-I [T00824]; 1511; 1516; 9.512894; GTTTCC; 7.69043; 8.54532;
Sequence; TFII-I [T00824]; 1532; 1537; 1.824994; CTCTCC; 0.51270; 0.69966;
Sequence; TFII-I [T00824]; 1556; 1561; 4.756447; GGAAAT; 3.07617; 2.56389;
Sequence; TFII-I [T00824]; 1560; 1565; 4.756447; ATTTCC; 3.07617; 2.56389;
Sequence; TFII-I [T00824]; 1569; 1574; 11.337888; CCCTCC; 2.56348; 3.77459;
Sequence; TFII-I [T00824]; 1600; 1605; 9.512894; GGAAGG; 7.69043; 8.54532;
Sequence; TFII-I [T00824]; 1610; 1615; 9.512894; GTGTCC; 7.69043; 8.54532;
Sequence; TFII-I [T00824]; 1730; 1735; 14.269340; ACGTCC; 6.15234; 5.69847;
Sequence; TFII-I [T00824]; 1742; 1747; 0.000000; GGACAG; 1.53809; 1.58230;
Sequence; TFII-I [T00824]; 1798; 1803; 14.269340; GAGTCC; 6.15234; 5.69847;
Sequence; TFII-I [T00824]; 1865; 1870; 6.581441; GGAGTG; 1.02539; 1.13162;
Sequence; TFII-I [T00824]; 1880; 1885; 11.337888; GGAGAC; 2.56348; 3.77459;
Sequence; TFII-I [T00824]; 1939; 1944; 11.337888; CCCTCC; 2.56348; 3.77459;
Sequence; TFII-I [T00824]; 1976; 1981; 11.337888; GGAGTT; 2.56348; 3.77459;
Sequence; TFII-I [T00824]; 2090; 2095; 0.000000; CTTTCC; 1.53809; 1.58230;
Sequence; STAT4 [T01577]; 32; 37; 1.470588; TTTTCC; 2.05078; 1.44427;
Sequence; STAT4 [T01577]; 156; 161; 4.411765; GGAAGC; 2.05078; 2.27899;
Sequence; STAT4 [T01577]; 202; 207; 4.411765; GGAAGA; 2.05078; 2.27899;
Sequence; STAT4 [T01577]; 226; 231; 2.941176; GGAAAG; 3.07617; 2.74177;
Sequence; STAT4 [T01577]; 247; 252; 2.941176; GGAACA; 3.07617; 2.74177;
Sequence; STAT4 [T01577]; 256; 261; 5.882353; GGAAGG; 0.51270; 0.69966;
Sequence; STAT4 [T01577]; 480; 485; 2.941176; TATTCC; 3.07617; 2.74177;
Sequence; STAT4 [T01577]; 664; 669; 4.411765; TCTTCC; 2.05078; 2.27899;
Sequence; STAT4 [T01577]; 679; 684; 1.470588; GGAAAC; 2.05078; 1.44427;
Sequence; STAT4 [T01577]; 747; 752; 4.411765; GGAAGC; 2.05078; 2.27899;
Sequence; STAT4 [T01577]; 1068; 1073; 4.411765; GGAAGC; 2.05078; 2.27899;
Sequence; STAT4 [T01577]; 1109; 1114; 4.411765; TCTTCC; 2.05078; 2.27899;
Sequence; STAT4 [T01577]; 1123; 1128; 1.470588; TTTTCC; 2.05078; 1.44427;
Sequence; STAT4 [T01577]; 1143; 1148; 2.941176; ACTTCC; 3.07617; 2.74177;
Sequence; STAT4 [T01577]; 1153; 1158; 2.941176; GGAAGT; 3.07617; 2.74177;
Sequence; STAT4 [T01577]; 1230; 1235; 2.941176; ACTTCC; 3.07617; 2.74177;
Sequence; STAT4 [T01577]; 1391; 1396; 5.882353; GGAAGG; 0.51270; 0.69966;
Sequence; STAT4 [T01577]; 1395; 1400; 4.411765; GGAACG; 2.05078; 2.27899;
Sequence; STAT4 [T01577]; 1482; 1487; 2.941176; CTTTCC; 3.07617; 2.74177;
Sequence; STAT4 [T01577]; 1490; 1495; 4.411765; GCTTCC; 2.05078; 2.27899;
Sequence; STAT4 [T01577]; 1511; 1516; 1.470588; GTTTCC; 2.05078; 1.44427;
Sequence; STAT4 [T01577]; 1556; 1561; 0.000000; GGAAAT; 0.51270; 0.27960;
Sequence; STAT4 [T01577]; 1560; 1565; 0.000000; ATTTCC; 0.51270; 0.27960;
Sequence; STAT4 [T01577]; 1600; 1605; 5.882353; GGAAGG; 0.51270; 0.69966;
Sequence; STAT4 [T01577]; 2090; 2095; 2.941176; CTTTCC; 3.07617; 2.74177;
Sequence; c-Ets-1 [T00112]; 33; 39; 1.641124; TTTCCTT; 0.38452; 0.23006;
Sequence; c-Ets-1 [T00112]; 154; 160; 0.256174; AAGGAAG; 0.25635; 0.17310;
Sequence; c-Ets-1 [T00112]; 200; 206; 0.128087; GAGGAAG; 0.25635; 0.27292;
Sequence; c-Ets-1 [T00112]; 224; 230; 7.199436; TGGGAAA; 0.76904; 0.71548;
Sequence; c-Ets-1 [T00112]; 245; 251; 3.590463; GAGGAAC; 0.64087; 0.62867;
Sequence; c-Ets-1 [T00112]; 254; 260; 0.256174; AAGGAAG; 0.25635; 0.17310;
Sequence; c-Ets-1 [T00112]; 481; 487; 7.385924; ATTCCGC; 0.51270; 0.43856;
Sequence; c-Ets-1 [T00112]; 665; 671; 0.256174; CTTCCTT; 0.25635; 0.17310;
Sequence; c-Ets-1 [T00112]; 677; 683; 6.167515; GTGGAAA; 0.38452; 0.30577;
Sequence; c-Ets-1 [T00112]; 745; 751; 5.686398; AGGGAAG; 0.38452; 0.56497;
Sequence; c-Ets-1 [T00112]; 1066; 1072; 4.654478; CTGGAAG; 0.89722; 0.68682;
Sequence; c-Ets-1 [T00112]; 1110; 1116; 5.686398; CTTCCCT; 0.38452; 0.56497;
Sequence; c-Ets-1 [T00112]; 1124; 1130; 7.071349; TTTCCCT; 0.76904; 0.71548;
Sequence; c-Ets-1 [T00112]; 1144; 1150; 0.128087; CTTCCTC; 0.25635; 0.27292;
Sequence; c-Ets-1 [T00112]; 1151; 1157; 5.814485; TGGGAAG; 0.38452; 0.30577;
Sequence; c-Ets-1 [T00112]; 1231; 1237; 5.686398; CTTCCCT; 0.38452; 0.56497;
Sequence; c-Ets-1 [T00112]; 1389; 1395; 5.686398; AGGGAAG; 0.38452; 0.56497;
Sequence; c-Ets-1 [T00112]; 1393; 1399; 3.718550; AAGGAAC; 0.64087; 0.62867;
Sequence; c-Ets-1 [T00112]; 1483; 1489; 1.513038; TTTCCTC; 0.38452; 0.23006;
Sequence; c-Ets-1 [T00112]; 1491; 1497; 0.128087; CTTCCTC; 0.25635; 0.27292;
Sequence; c-Ets-1 [T00112]; 1512; 1518; 7.071349; TTTCCCT; 0.76904; 0.71548;
Sequence; c-Ets-1 [T00112]; 1554; 1560; 1.513038; GAGGAAA; 0.38452; 0.23006;
Sequence; c-Ets-1 [T00112]; 1561; 1567; 4.616023; TTTCCGC; 0.89722; 0.68682;
Sequence; c-Ets-1 [T00112]; 1598; 1604; 3.487246; TCGGAAG; 0.64087; 0.62867;
Sequence; c-Ets-1 [T00112]; 2091; 2097; 1.513038; TTTCCTC; 0.38452; 0.23006;
Sequence; STAT1beta [T01573]; 32; 41; 9.807397; TTTTCCTTGT; 0.15621; 0.11576;
Sequence; STAT1beta [T01573]; 222; 231; 11.593735; GGTGGGAAAG; 0.32444; 0.23365;
Sequence; STAT1beta [T01573]; 675; 684; 11.593735; AGGTGGAAAC; 0.32444; 0.23365;
Sequence; STAT1beta [T01573]; 1482; 1491; 8.695301; CTTTCCTCGC; 0.23432; 0.16954;
Sequence; STAT1beta [T01573]; 1552; 1561; 8.695301; CGGAGGAAAT; 0.23432; 0.16954;
Sequence; STAT1beta [T01573]; 1560; 1569; 9.807397; ATTTCCGCCC; 0.15621; 0.11576;
Sequence; STAT1beta [T01573]; 2090; 2099; 5.796867; CTTTCCTCGT; 0.16222; 0.10372;
Sequence; AR [T00040]; 38; 46; 6.760234; TTGTTGTCC; 0.24834; 0.25806;
Sequence; AR [T00040]; 505; 513; 6.400417; CCTCTGTCC; 0.20828; 0.27466;
Sequence; AR [T00040]; 1315; 1323; 5.247138; GTTCTGTCC; 0.12016; 0.18861;
Sequence; AR [T00040]; 1473; 1481; 4.890444; GCGGTGTCC; 0.12016; 0.18861;
Sequence; AR [T00040]; 1607; 1615; 8.055836; CAGGTGTCC; 0.20828; 0.26944;
Sequence; AR [T00040]; 1742; 1750; 4.995624; GGACAGCCC; 0.12016; 0.18861;
Sequence; XBP-1 [T00902]; 4; 9; 7.172312; CCTCAT; 3.07617; 1.62569;
Sequence; XBP-1 [T00902]; 63; 68; 11.373637; ATGGCA; 2.05078; 1.84519;
Sequence; XBP-1 [T00902]; 88; 93; 11.373637; TGCCAT; 2.05078; 1.84519;
Sequence; XBP-1 [T00902]; 150; 155; 8.756040; ATGAAA; 3.07617; 1.62813;
Sequence; XBP-1 [T00902]; 279; 284; 13.650994; GTGCAT; 3.07617; 2.56175;
Sequence; XBP-1 [T00902]; 310; 315; 11.373637; ATGTCA; 2.05078; 1.84519;
Sequence; XBP-1 [T00902]; 381; 386; 13.650994; GCGCAT; 3.07617; 2.56175;
Sequence; XBP-1 [T00902]; 491; 496; 0.000000; ATGACT; 1.02539; 0.71581;
Sequence; XBP-1 [T00902]; 795; 800; 12.067266; ATGCAT; 3.07617; 2.56140;
Sequence; XBP-1 [T00902]; 886; 891; 4.894955; ATGCCT; 1.02539; 1.12938;
Sequence; XBP-1 [T00902]; 1042; 1047; 6.478682; GGGCAT; 1.02539; 1.12903;
Sequence; XBP-1 [T00902]; 1046; 1051; 6.478682; ATGCCC; 1.02539; 1.12903;
Sequence; XBP-1 [T00902]; 1238; 1243; 13.650994; TTGCAT; 3.07617; 2.56175;
Sequence; XBP-1 [T00902]; 1445; 1450; 6.478682; TGGCAT; 1.02539; 1.12903;
Sequence; XBP-1 [T00902]; 1524; 1529; 6.478682; ATGCCA; 1.02539; 1.12903;
Sequence; XBP-1 [T00902]; 1992; 1997; 12.067266; CTGCAT; 3.07617; 2.56140;
Sequence; XBP-1 [T00902]; 1996; 2001; 7.172312; ATTCAT; 3.07617; 1.62569;
Sequence; XBP-1 [T00902]; 2080; 2085; 4.894955; ATGCCG; 1.02539; 1.12938;
Sequence; ENKTF-1 [T00255]; 64; 71; 13.885529; TGGCAGCT; 1.15356; 1.71680;
Sequence; ENKTF-1 [T00255]; 77; 84; 12.629773; TGGCTTGA; 2.30713; 2.81044;
Sequence; ENKTF-1 [T00255]; 85; 92; 12.629773; ATTTGCCA; 2.30713; 2.81044;
Sequence; ENKTF-1 [T00255]; 156; 163; 12.629773; GGAAGCCA; 2.30713; 2.81044;
Sequence; ENKTF-1 [T00255]; 213; 220; 12.629773; AGGTGCCA; 2.30713; 2.81044;
Sequence; ENKTF-1 [T00255]; 302; 309; 12.629773; TCAAGCCA; 2.30713; 2.81044;
Sequence; ENKTF-1 [T00255]; 343; 350; 6.942764; TGGCTGAG; 1.53809; 2.47526;
Sequence; ENKTF-1 [T00255]; 361; 368; 11.374018; TGGCTTTT; 1.15356; 1.09189;
Sequence; ENKTF-1 [T00255]; 417; 424; 12.629773; TGGCCTCA; 2.30713; 2.81044;
Sequence; ENKTF-1 [T00255]; 428; 435; 12.629773; TGGCTTCA; 2.30713; 2.81044;
Sequence; ENKTF-1 [T00255]; 714; 721; 5.687009; CAGAGCCA; 0.76904; 0.96122;
Sequence; ENKTF-1 [T00255]; 898; 905; 8.198520; TCCCGCCA; 0.76904; 1.51318;
Sequence; ENKTF-1 [T00255]; 969; 976; 12.629773; TGGCTCCC; 2.30713; 2.81044;
Sequence; ENKTF-1 [T00255]; 1099; 1106; 13.885529; AGTTGCCA; 1.15356; 1.71680;
Sequence; ENKTF-1 [T00255]; 1336; 1343; 12.629773; TGGCCCCA; 2.30713; 2.81044;
Sequence; ENKTF-1 [T00255]; 1409; 1416; 13.885529; TGGCTAGC; 1.15356; 1.71680;
Sequence; ENKTF-1 [T00255]; 1416; 1423; 5.687009; CTGGGCCA; 0.76904; 0.96122;
Sequence; ENKTF-1 [T00255]; 1445; 1452; 11.374018; TGGCATTT; 1.15356; 1.09189;
Sequence; ENKTF-1 [T00255]; 1462; 1469; 11.374018; GAGAGCCA; 1.15356; 1.09189;
Sequence; ENKTF-1 [T00255]; 1522; 1529; 5.687009; CAATGCCA; 0.76904; 0.96122;
Sequence; ENKTF-1 [T00255]; 1538; 1545; 6.942764; AGGCGCCA; 1.53809; 2.47526;
Sequence; ENKTF-1 [T00255]; 1627; 1634; 0.000000; CAGCGCCA; 0.12817; 0.21164;
Sequence; ENKTF-1 [T00255]; 1772; 1779; 0.000000; CTGCGCCA; 0.12817; 0.21164;
Sequence; ENKTF-1 [T00255]; 1817; 1824; 1.255756; CACCGCCA; 0.25635; 0.54526;
Sequence; ENKTF-1 [T00255]; 1836; 1843; 8.198520; CCCGGCCA; 0.76904; 1.51318;
Sequence; ENKTF-1 [T00255]; 1869; 1876; 11.374018; TGGCCTTC; 1.15356; 1.09189;
Sequence; ENKTF-1 [T00255]; 1897; 1904; 1.255756; TGGCGCGG; 0.25635; 0.54526;
Sequence; ENKTF-1 [T00255]; 1921; 1928; 12.629773; TGGCAGAT; 2.30713; 2.81044;
Sequence; ENKTF-1 [T00255]; 1981; 1988; 2.511511; TGGCGGCG; 0.12817; 0.33358;
Sequence; YY1 [T00915]; 52; 55; 0.000000; ATGG; 8.20312; 7.38479;
Sequence; YY1 [T00915]; 63; 66; 0.000000; ATGG; 8.20312; 7.38479;
Sequence; YY1 [T00915]; 90; 93; 0.000000; CCAT; 8.20312; 7.38479;
Sequence; YY1 [T00915]; 283; 286; 0.000000; ATGG; 8.20312; 7.38479;
Sequence; YY1 [T00915]; 385; 388; 0.000000; ATGG; 8.20312; 7.38479;
Sequence; YY1 [T00915]; 816; 819; 0.000000; ATGG; 8.20312; 7.38479;
Sequence; YY1 [T00915]; 884; 887; 0.000000; CCAT; 8.20312; 7.38479;
Sequence; YY1 [T00915]; 1050; 1053; 0.000000; CCAT; 8.20312; 7.38479;
Sequence; YY1 [T00915]; 1060; 1063; 0.000000; CCAT; 8.20312; 7.38479;
Sequence; GR-alpha [T00337]; 1; 5; 8.281568; CCTCC; 8.20312; 11.71704;
Sequence; GR-alpha [T00337]; 4; 8; 6.263098; CCTCA; 4.10156; 3.69551;
Sequence; GR-alpha [T00337]; 36; 40; 8.281568; CCTTG; 8.20312; 11.71704;
Sequence; GR-alpha [T00337]; 45; 49; 8.281568; CCTTC; 8.20312; 11.71704;
Sequence; GR-alpha [T00337]; 110; 114; 8.281568; CGAGG; 8.20312; 11.71704;
Sequence; GR-alpha [T00337]; 153; 157; 0.207689; AAAGG; 8.20312; 7.44428;
Sequence; GR-alpha [T00337]; 174; 178; 8.073878; CTAGG; 8.20312; 11.66377;
Sequence; GR-alpha [T00337]; 189; 193; 8.073878; GTAGG; 8.20312; 11.66377;
Sequence; GR-alpha [T00337]; 196; 200; 0.207689; AGAGG; 8.20312; 7.44428;
Sequence; GR-alpha [T00337]; 199; 203; 8.281568; GGAGG; 8.20312; 11.71704;
Sequence; GR-alpha [T00337]; 211; 215; 8.073878; GCAGG; 8.20312; 11.66377;
Sequence; GR-alpha [T00337]; 219; 223; 8.281568; CAAGG; 8.20312; 11.71704;
Sequence; GR-alpha [T00337]; 228; 232; 0.207689; AAAGG; 8.20312; 7.44428;
Sequence; GR-alpha [T00337]; 244; 248; 8.281568; GGAGG; 8.20312; 11.71704;
Sequence; GR-alpha [T00337]; 253; 257; 8.281568; GAAGG; 8.20312; 11.71704;
Sequence; GR-alpha [T00337]; 257; 261; 8.281568; GAAGG; 8.20312; 11.71704;
Sequence; GR-alpha [T00337]; 275; 279; 8.281568; CCTTG; 8.20312; 11.71704;
Sequence; GR-alpha [T00337]; 288; 292; 8.281568; GGAGG; 8.20312; 11.71704;
Sequence; GR-alpha [T00337]; 296; 300; 0.207689; AGAGG; 8.20312; 7.44428;
Sequence; GR-alpha [T00337]; 347; 351; 6.263098; TGAGG; 4.10156; 3.69551;
Sequence; GR-alpha [T00337]; 352; 356; 0.207689; AGAGG; 8.20312; 7.44428;
Sequence; GR-alpha [T00337]; 377; 381; 0.000000; ACAGG; 8.20312; 7.44428;
Sequence; GR-alpha [T00337]; 388; 392; 8.281568; GGAGG; 8.20312; 11.71704;
Sequence; GR-alpha [T00337]; 401; 405; 0.207689; AGAGG; 8.20312; 7.44428;
Sequence; GR-alpha [T00337]; 404; 408; 8.281568; GGAGG; 8.20312; 11.71704;
Sequence; GR-alpha [T00337]; 420; 424; 6.263098; CCTCA; 4.10156; 3.69551;
Sequence; GR-alpha [T00337]; 439; 443; 0.207689; AAAGG; 8.20312; 7.44428;
Sequence; GR-alpha [T00337]; 446; 450; 6.055408; CCTGA; 4.10156; 3.68928;
Sequence; GR-alpha [T00337]; 505; 509; 0.207689; CCTCT; 8.20312; 7.44428;
Sequence; GR-alpha [T00337]; 519; 523; 8.073878; CCTAC; 8.20312; 11.66377;
Sequence; GR-alpha [T00337]; 544; 548; 8.073878; CCAGG; 8.20312; 11.66377;
Sequence; GR-alpha [T00337]; 549; 553; 8.281568; GGAGG; 8.20312; 11.71704;
Sequence; GR-alpha [T00337]; 614; 618; 8.281568; CCTTC; 8.20312; 11.71704;
Sequence; GR-alpha [T00337]; 617; 621; 6.055408; TCAGG; 4.10156; 3.68928;
Sequence; GR-alpha [T00337]; 650; 654; 0.000000; ATAGG; 8.20312; 7.44428;
Sequence; GR-alpha [T00337]; 668; 672; 8.281568; CCTTC; 8.20312; 11.71704;
Sequence; GR-alpha [T00337]; 673; 677; 0.000000; ACAGG; 8.20312; 7.44428;
Sequence; GR-alpha [T00337]; 698; 702; 0.000000; CCTGT; 8.20312; 7.44428;
Sequence; GR-alpha [T00337]; 702; 706; 6.263098; TGAGG; 4.10156; 3.69551;
Sequence; GR-alpha [T00337]; 730; 734; 8.073878; CCTGG; 8.20312; 11.66377;
Sequence; GR-alpha [T00337]; 739; 743; 8.281568; CCTCC; 8.20312; 11.71704;
Sequence; GR-alpha [T00337]; 743; 747; 8.073878; CCAGG; 8.20312; 11.66377;
Sequence; GR-alpha [T00337]; 774; 778; 6.263098; CCTCA; 4.10156; 3.69551;
Sequence; GR-alpha [T00337]; 805; 809; 6.055408; TCAGG; 4.10156; 3.68928;
Sequence; GR-alpha [T00337]; 813; 817; 0.000000; CCTAT; 8.20312; 7.44428;
Sequence; GR-alpha [T00337]; 833; 837; 0.207689; CCTTT; 8.20312; 7.44428;
Sequence; GR-alpha [T00337]; 842; 846; 0.000000; ACAGG; 8.20312; 7.44428;
Sequence; GR-alpha [T00337]; 849; 853; 8.281568; CGAGG; 8.20312; 11.71704;
Sequence; GR-alpha [T00337]; 866; 870; 6.263098; TGAGG; 4.10156; 3.69551;
Sequence; GR-alpha [T00337]; 889; 893; 8.281568; CCTTC; 8.20312; 11.71704;
Sequence; GR-alpha [T00337]; 907; 911; 8.073878; CCTAC; 8.20312; 11.66377;
Sequence; GR-alpha [T00337]; 910; 914; 0.000000; ACAGG; 8.20312; 7.44428;
Sequence; GR-alpha [T00337]; 938; 942; 8.073878; CCAGG; 8.20312; 11.66377;
Sequence; GR-alpha [T00337]; 945; 949; 8.281568; CCTCC; 8.20312; 11.71704;
Sequence; GR-alpha [T00337]; 948; 952; 6.263098; CCTCA; 4.10156; 3.69551;
Sequence; GR-alpha [T00337]; 962; 966; 8.281568; CCTTC; 8.20312; 11.71704;
Sequence; GR-alpha [T00337]; 983; 987; 8.281568; CCTTG; 8.20312; 11.71704;
Sequence; GR-alpha [T00337]; 986; 990; 6.263098; TGAGG; 4.10156; 3.69551;
Sequence; GR-alpha [T00337]; 1004; 1008; 8.073878; CCTAC; 8.20312; 11.66377;
Sequence; GR-alpha [T00337]; 1008; 1012; 8.281568; CGAGG; 8.20312; 11.71704;
Sequence; GR-alpha [T00337]; 1014; 1018; 8.073878; CCTGG; 8.20312; 11.66377;
Sequence; GR-alpha [T00337]; 1037; 1041; 8.281568; CCTCC; 8.20312; 11.71704;
Sequence; GR-alpha [T00337]; 1065; 1069; 8.073878; CCTGG; 8.20312; 11.66377;
Sequence; GR-alpha [T00337]; 1080; 1084; 8.073878; CTAGG; 8.20312; 11.66377;
Sequence; GR-alpha [T00337]; 1114; 1118; 8.281568; CCTCG; 8.20312; 11.71704;
Sequence; GR-alpha [T00337]; 1121; 1125; 0.207689; CCTTT; 8.20312; 7.44428;
Sequence; GR-alpha [T00337]; 1128; 1132; 8.281568; CCTTG; 8.20312; 11.71704;
Sequence; GR-alpha [T00337]; 1147; 1151; 0.207689; CCTCT; 8.20312; 7.44428;
Sequence; GR-alpha [T00337]; 1170; 1174; 0.000000; CCTGT; 8.20312; 7.44428;
Sequence; GR-alpha [T00337]; 1174; 1178; 6.055408; TCAGG; 4.10156; 3.68928;
Sequence; GR-alpha [T00337]; 1186; 1190; 0.207689; CCTCT; 8.20312; 7.44428;
Sequence; GR-alpha [T00337]; 1235; 1239; 0.207689; CCTTT; 8.20312; 7.44428;
Sequence; GR-alpha [T00337]; 1273; 1277; 6.263098; CCTCA; 4.10156; 3.69551;
Sequence; GR-alpha [T00337]; 1294; 1298; 8.281568; CCTTC; 8.20312; 11.71704;
Sequence; GR-alpha [T00337]; 1302; 1306; 0.207689; AGAGG; 8.20312; 7.44428;
Sequence; GR-alpha [T00337]; 1334; 1338; 8.073878; CCTGG; 8.20312; 11.66377;
Sequence; GR-alpha [T00337]; 1341; 1345; 8.073878; CCAGG; 8.20312; 11.66377;
Sequence; GR-alpha [T00337]; 1387; 1391; 6.263098; TAAGG; 4.10156; 3.69551;
Sequence; GR-alpha [T00337]; 1392; 1396; 8.281568; GAAGG; 8.20312; 11.71704;
Sequence; GR-alpha [T00337]; 1421; 1425; 8.073878; CCAGG; 8.20312; 11.66377;
Sequence; GR-alpha [T00337]; 1437; 1441; 0.207689; AAAGG; 8.20312; 7.44428;
Sequence; GR-alpha [T00337]; 1481; 1485; 0.207689; CCTTT; 8.20312; 7.44428;
Sequence; GR-alpha [T00337]; 1486; 1490; 8.281568; CCTCG; 8.20312; 11.71704;
Sequence; GR-alpha [T00337]; 1494; 1498; 8.281568; CCTCC; 8.20312; 11.71704;
Sequence; GR-alpha [T00337]; 1516; 1520; 8.281568; CCTCG; 8.20312; 11.71704;
Sequence; GR-alpha [T00337]; 1536; 1540; 8.073878; CCAGG; 8.20312; 11.66377;
Sequence; GR-alpha [T00337]; 1553; 1557; 8.281568; GGAGG; 8.20312; 11.71704;
Sequence; GR-alpha [T00337]; 1570; 1574; 8.281568; CCTCC; 8.20312; 11.71704;
Sequence; GR-alpha [T00337]; 1581; 1585; 8.281568; CGAGG; 8.20312; 11.71704;
Sequence; GR-alpha [T00337]; 1601; 1605; 8.281568; GAAGG; 8.20312; 11.71704;
Sequence; GR-alpha [T00337]; 1606; 1610; 6.055408; TCAGG; 4.10156; 3.68928;
Sequence; GR-alpha [T00337]; 1632; 1636; 8.073878; CCAGG; 8.20312; 11.66377;
Sequence; GR-alpha [T00337]; 1690; 1694; 8.073878; CCTGC; 8.20312; 11.66377;
Sequence; GR-alpha [T00337]; 1705; 1709; 8.281568; CCTCG; 8.20312; 11.71704;
Sequence; GR-alpha [T00337]; 1711; 1715; 0.207689; AGAGG; 8.20312; 7.44428;
Sequence; GR-alpha [T00337]; 1716; 1720; 8.281568; CCTCG; 8.20312; 11.71704;
Sequence; GR-alpha [T00337]; 1790; 1794; 8.281568; CCTCG; 8.20312; 11.71704;
Sequence; GR-alpha [T00337]; 1794; 1798; 8.281568; GGAGG; 8.20312; 11.71704;
Sequence; GR-alpha [T00337]; 1856; 1860; 8.073878; CCTGC; 8.20312; 11.66377;
Sequence; GR-alpha [T00337]; 1872; 1876; 8.281568; CCTTC; 8.20312; 11.71704;
Sequence; GR-alpha [T00337]; 1889; 1893; 8.281568; CCTCC; 8.20312; 11.71704;
Sequence; GR-alpha [T00337]; 1903; 1907; 8.281568; GGAGG; 8.20312; 11.71704;
Sequence; GR-alpha [T00337]; 1912; 1916; 0.207689; AAAGG; 8.20312; 7.44428;
Sequence; GR-alpha [T00337]; 1928; 1932; 6.263098; TAAGG; 4.10156; 3.69551;
Sequence; GR-alpha [T00337]; 1940; 1944; 8.281568; CCTCC; 8.20312; 11.71704;
Sequence; GR-alpha [T00337]; 1972; 1976; 6.263098; TAAGG; 4.10156; 3.69551;
Sequence; GR-alpha [T00337]; 2017; 2021; 8.073878; CCTAG; 8.20312; 11.66377;
Sequence; GR-alpha [T00337]; 2069; 2073; 8.281568; CCTCG; 8.20312; 11.71704;
Sequence; GR-alpha [T00337]; 2094; 2098; 8.281568; CCTCG; 8.20312; 11.71704;
Sequence; AP-2alphaA [T00035]; 110; 115; 2.098119; CGAGGC; 1.02539; 2.18813;
Sequence; AP-2alphaA [T00035]; 257; 262; 3.743866; GAAGGC; 0.51270; 0.69668;
Sequence; AP-2alphaA [T00035]; 296; 301; 3.229049; AGAGGC; 0.51270; 0.69668;
Sequence; AP-2alphaA [T00035]; 377; 382; 1.357116; ACAGGC; 0.51270; 0.69432;
Sequence; AP-2alphaA [T00035]; 419; 424; 2.550491; GCCTCA; 0.51270; 0.69112;
Sequence; AP-2alphaA [T00035]; 504; 509; 3.229049; GCCTCT; 0.51270; 0.69668;
Sequence; AP-2alphaA [T00035]; 729; 734; 0.226186; GCCTGG; 1.02539; 2.18392;
Sequence; AP-2alphaA [T00035]; 738; 743; 1.871933; GCCTCC; 1.02539; 2.18813;
Sequence; AP-2alphaA [T00035]; 832; 837; 5.100982; GCCTTT; 1.02539; 0.88158;
Sequence; AP-2alphaA [T00035]; 888; 893; 3.743866; GCCTTC; 0.51270; 0.69668;
Sequence; AP-2alphaA [T00035]; 906; 911; 4.211849; GCCTAC; 1.02539; 1.38543;
Sequence; AP-2alphaA [T00035]; 986; 991; 2.550491; TGAGGC; 0.51270; 0.69112;
Sequence; AP-2alphaA [T00035]; 1008; 1013; 2.098119; CGAGGC; 1.02539; 2.18813;
Sequence; AP-2alphaA [T00035]; 1120; 1125; 5.100982; GCCTTT; 1.02539; 0.88158;
Sequence; AP-2alphaA [T00035]; 1185; 1190; 3.229049; GCCTCT; 0.51270; 0.69668;
Sequence; AP-2alphaA [T00035]; 1302; 1307; 3.229049; AGAGGC; 0.51270; 0.69668;
Sequence; AP-2alphaA [T00035]; 1421; 1426; 0.226186; CCAGGC; 1.02539; 2.18392;
Sequence; AP-2alphaA [T00035]; 1437; 1442; 5.100982; AAAGGC; 1.02539; 0.88158;
Sequence; AP-2alphaA [T00035]; 1536; 1541; 0.226186; CCAGGC; 1.02539; 2.18392;
Sequence; AP-2alphaA [T00035]; 1581; 1586; 2.098119; CGAGGC; 1.02539; 2.18813;
Sequence; AP-2alphaA [T00035]; 1711; 1716; 3.229049; AGAGGC; 0.51270; 0.69668;
Sequence; AP-2alphaA [T00035]; 1715; 1720; 2.098119; GCCTCG; 1.02539; 2.18813;
Sequence; AP-2alphaA [T00035]; 1789; 1794; 2.098119; GCCTCG; 1.02539; 2.18813;
Sequence; AP-2alphaA [T00035]; 1871; 1876; 3.743866; GCCTTC; 0.51270; 0.69668;
Sequence; AP-2alphaA [T00035]; 1888; 1893; 1.871933; GCCTCC; 1.02539; 2.18813;
Sequence; AP-2alphaA [T00035]; 1928; 1933; 4.422424; TAAGGC; 1.02539; 1.12938;
Sequence; AP-2alphaA [T00035]; 2016; 2021; 4.438035; GCCTAG; 1.02539; 1.12938;
Sequence; AP-2alphaA [T00035]; 2068; 2073; 2.098119; GCCTCG; 1.02539; 2.18813;
Sequence; SRY [T00997]; 140; 148; 0.999172; GAAACAAAG; 0.06409; 0.02773;
Sequence; SRY [T00997]; 358; 366; 13.352057; CTTTGGCTT; 0.25635; 0.27096;
Sequence; SRY [T00997]; 425; 433; 13.352057; CTTTGGCTT; 0.25635; 0.27096;
Sequence; SRY [T00997]; 434; 442; 8.174786; CAAGCAAAG; 0.16022; 0.09965;
Sequence; SRY [T00997]; 987; 995; 13.352057; GAGGCAAAG; 0.25635; 0.27096;
Sequence; SRY [T00997]; 1218; 1226; 8.174786; CCACCAAAG; 0.16022; 0.09965;
Sequence; SRY [T00997]; 1236; 1244; 10.263835; CTTTGCATT; 0.25635; 0.17056;
Sequence; SRY [T00997]; 1429; 1437; 10.263835; CTTTGCAAA; 0.25635; 0.17056;
Sequence; SRY [T00997]; 1907; 1915; 6.176442; GTGACAAAG; 0.16022; 0.10029;
Sequence; PR B [T00696]; 36; 42; 11.148154; CCTTGTT; 2.30713; 1.19388;
Sequence; PR B [T00696]; 142; 148; 11.148154; AACAAAG; 2.30713; 1.19388;
Sequence; PR B [T00696]; 237; 243; 11.148154; GGATGTT; 2.30713; 1.19388;
Sequence; PR B [T00696]; 249; 255; 8.338824; AACAGAA; 1.15356; 0.94341;
Sequence; PR B [T00696]; 558; 564; 11.148154; TTTTGTT; 2.30713; 1.19388;
Sequence; PR B [T00696]; 596; 602; 8.338824; AACAGAC; 1.15356; 0.94341;
Sequence; PR B [T00696]; 682; 688; 11.148154; AACAAGA; 2.30713; 1.19388;
Sequence; PR B [T00696]; 822; 828; 9.743489; CCGTGTT; 1.15356; 0.93898;
Sequence; PR B [T00696]; 1251; 1257; 8.827054; ATCTGTT; 0.38452; 0.22485;
Sequence; PR B [T00696]; 1311; 1317; 1.404665; GAGTGTT; 0.38452; 0.22420;
Sequence; PR B [T00696]; 1378; 1384; 1.404665; AACACTG; 0.38452; 0.22420;
Sequence; PR A [T01661]; 36; 42; 11.148154; CCTTGTT; 2.30713; 1.19388;
Sequence; PR A [T01661]; 142; 148; 11.148154; AACAAAG; 2.30713; 1.19388;
Sequence; PR A [T01661]; 237; 243; 11.148154; GGATGTT; 2.30713; 1.19388;
Sequence; PR A [T01661]; 249; 255; 8.338824; AACAGAA; 1.15356; 0.94341;
Sequence; PR A [T01661]; 558; 564; 11.148154; TTTTGTT; 2.30713; 1.19388;
Sequence; PR A [T01661]; 596; 602; 8.338824; AACAGAC; 1.15356; 0.94341;
Sequence; PR A [T01661]; 682; 688; 11.148154; AACAAGA; 2.30713; 1.19388;
Sequence; PR A [T01661]; 822; 828; 9.743489; CCGTGTT; 1.15356; 0.93898;
Sequence; PR A [T01661]; 1251; 1257; 8.827054; ATCTGTT; 0.38452; 0.22485;
Sequence; PR A [T01661]; 1311; 1317; 1.404665; GAGTGTT; 0.38452; 0.22420;
Sequence; PR A [T01661]; 1378; 1384; 1.404665; AACACTG; 0.38452; 0.22420;
Sequence; TCF-4E [T02878]; 142; 148; 6.302385; AACAAAG; 0.64087; 0.46702;
Sequence; TCF-4E [T02878]; 358; 364; 12.604771; CTTTGGC; 0.51270; 0.44338;
Sequence; TCF-4E [T02878]; 425; 431; 12.604771; CTTTGGC; 0.51270; 0.44338;
Sequence; TCF-4E [T02878]; 436; 442; 0.000000; AGCAAAG; 0.12817; 0.08680;
Sequence; TCF-4E [T02878]; 989; 995; 6.302385; GGCAAAG; 0.64087; 0.46702;
Sequence; TCF-4E [T02878]; 1220; 1226; 6.302385; ACCAAAG; 0.64087; 0.46702;
Sequence; TCF-4E [T02878]; 1236; 1242; 3.151193; CTTTGCA; 0.25635; 0.13973;
Sequence; TCF-4E [T02878]; 1429; 1435; 3.151193; CTTTGCA; 0.25635; 0.13973;
Sequence; TCF-4E [T02878]; 1909; 1915; 12.604771; GACAAAG; 0.51270; 0.44338;
Sequence; GR [T05076]; 144; 150; 3.763516; CAAAGAA; 0.76904; 0.39208;
Sequence; GR [T05076]; 356; 362; 12.734565; GACTTTG; 0.51270; 0.43993;
Sequence; GR [T05076]; 391; 397; 12.734565; GGGTTTG; 0.51270; 0.43993;
Sequence; GR [T05076]; 423; 429; 11.290546; CACTTTG; 1.53809; 1.00046;
Sequence; GR [T05076]; 438; 444; 11.290546; CAAAGGA; 1.53809; 1.00046;
Sequence; GR [T05076]; 556; 562; 8.971049; GATTTTG; 0.64087; 0.41528;
Sequence; GR [T05076]; 991; 997; 12.734565; CAAAGTC; 0.51270; 0.43993;
Sequence; GR [T05076]; 1222; 1228; 7.527031; CAAAGCA; 1.92261; 0.94520;
Sequence; GR [T05076]; 1234; 1240; 11.290546; CCCTTTG; 1.53809; 1.00046;
Sequence; GR [T05076]; 1427; 1433; 7.527031; TGCTTTG; 1.92261; 0.94520;
Sequence; GR [T05076]; 1434; 1440; 0.000000; CAAAAAG; 0.38452; 0.12553;
Sequence; GR [T05076]; 1911; 1917; 11.290546; CAAAGGG; 1.53809; 1.00046;
Sequence; c-Ets-2 [T00113]; 34; 42; 4.091811; TTCCTTGTT; 0.16823; 0.08055;
Sequence; c-Ets-2 [T00113]; 151; 159; 2.945838; TGAAAGGAA; 0.06409; 0.02280;
Sequence; c-Ets-2 [T00113]; 197; 205; 1.644150; GAGGAGGAA; 0.04807; 0.04283;
Sequence; c-Ets-2 [T00113]; 242; 250; 1.644150; TTGGAGGAA; 0.04807; 0.04283;
Sequence; c-Ets-2 [T00113]; 251; 259; 3.518824; CAGAAGGAA; 0.19226; 0.17139;
Sequence; c-Ets-2 [T00113]; 666; 674; 4.589988; TTCCTTCAC; 0.07210; 0.05676;
Sequence; c-Ets-2 [T00113]; 1145; 1153; 2.142327; TTCCTCTGG; 0.17624; 0.12827;
Sequence; c-Ets-2 [T00113]; 1390; 1398; 4.589988; GGGAAGGAA; 0.07210; 0.05676;
Sequence; c-Ets-2 [T00113]; 1484; 1492; 3.288300; TTCCTCGCT; 0.19226; 0.17139;
Sequence; c-Ets-2 [T00113]; 1492; 1500; 2.715313; TTCCTCCCC; 0.08011; 0.09216;
Sequence; c-Ets-2 [T00113]; 1551; 1559; 2.715313; GCGGAGGAA; 0.08011; 0.09216;
Sequence; IRF-1 [T00423]; 33; 41; 2.890712; TTTCCTTGT; 0.08011; 0.03438;
Sequence; IRF-1 [T00423]; 222; 230; 6.968314; GGTGGGAAA; 0.13618; 0.10334;
Sequence; IRF-1 [T00423]; 675; 683; 6.497844; AGGTGGAAA; 0.20027; 0.15420;
Sequence; IRF-1 [T00423]; 1124; 1132; 2.073013; TTTCCCTTG; 0.00801; 0.00523;
Sequence; IRF-1 [T00423]; 1483; 1491; 8.661524; TTTCCTCGC; 0.21629; 0.16690;
Sequence; IRF-1 [T00423]; 1512; 1520; 3.689552; TTTCCCTCG; 0.07210; 0.04396;
Sequence; IRF-1 [T00423]; 1552; 1560; 8.316022; CGGAGGAAA; 0.21629; 0.16690;
Sequence; IRF-1 [T00423]; 1561; 1569; 8.916359; TTTCCGCCC; 0.09613; 0.08905;
Sequence; IRF-1 [T00423]; 2091; 2099; 6.243010; TTTCCTCGT; 0.17624; 0.11785;
Sequence; TFIID [T00820]; 86; 92; 9.552105; TTTGCCA; 1.53809; 0.77384;
Sequence; TFIID [T00820]; 224; 230; 9.552105; TGGGAAA; 1.53809; 0.77384;
Sequence; TFIID [T00820]; 656; 662; 0.000000; TTTTATA; 1.15356; 0.27971;
Sequence; TFIID [T00820]; 711; 717; 8.014558; TTTCAGA; 2.30713; 0.87759;
Sequence; TFIID [T00820]; 919; 925; 1.537547; TTTTTCA; 0.76904; 0.24664;
Sequence; TFIID [T00820]; 920; 926; 0.000000; TTTTCAA; 1.15356; 0.27971;
Sequence; TFIID [T00820]; 1430; 1436; 8.014558; TTTGCAA; 2.30713; 0.87759;
Sequence; TFIID [T00820]; 1431; 1437; 8.014558; TTGCAAA; 2.30713; 0.87759;
Sequence; TFIID [T00820]; 1432; 1438; 3.075094; TGCAAAA; 0.12817; 0.05434;
Sequence; TFIID [T00820]; 1908; 1914; 9.552105; TGACAAA; 1.53809; 0.77384;
Sequence; NF-AT1 [T00550]; 29; 37; 0.000000; AATTTTTCC; 0.01602; 0.00415;
Sequence; NF-AT1 [T00550]; 226; 234; 8.769753; GGAAAGGTC; 0.24033; 0.19647;
Sequence; NF-AT1 [T00550]; 679; 687; 7.721010; GGAAACAAG; 0.20828; 0.14371;
Sequence; NF-AT1 [T00550]; 1120; 1128; 9.557905; GCCTTTTCC; 0.17624; 0.13053;
Sequence; NF-AT1 [T00550]; 1479; 1487; 9.181890; TCCCTTTCC; 0.24033; 0.19647;
Sequence; NF-AT1 [T00550]; 1508; 1516; 10.170774; TGCGTTTCC; 0.12817; 0.12304;
Sequence; NF-AT1 [T00550]; 1556; 1564; 10.067740; GGAAATTTC; 0.12817; 0.12304;
Sequence; NF-AT1 [T00550]; 1557; 1565; 10.067740; GAAATTTCC; 0.12817; 0.12304;
Sequence; NF-AT1 [T00550]; 2087; 2095; 8.236182; GCTCTTTCC; 0.13618; 0.11001;
Sequence; NF-1 [T00539]; 22; 29; 12.348685; GTGACCAA; 0.76904; 0.58077;
Sequence; NF-1 [T00539]; 214; 221; 4.880836; GGTGCCAA; 0.25635; 0.21901;
Sequence; NF-1 [T00539]; 242; 249; 13.670907; TTGGAGGA; 1.02539; 0.92388;
Sequence; NF-1 [T00539]; 303; 310; 9.513281; CAAGCCAA; 0.76904; 0.78535;
Sequence; NF-1 [T00539]; 342; 349; 10.857758; TTGGCTGA; 0.64087; 0.65032;
Sequence; NF-1 [T00539]; 360; 367; 12.326430; TTGGCTTT; 0.76904; 0.58077;
Sequence; NF-1 [T00539]; 427; 434; 12.326430; TTGGCTTC; 0.76904; 0.58077;
Sequence; NF-1 [T00539]; 451; 458; 9.761671; TTGGAGCT; 0.25635; 0.22071;
Sequence; NF-1 [T00539]; 581; 588; 9.761671; GGCACCAA; 0.25635; 0.22071;
Sequence; NF-1 [T00539]; 780; 787; 2.813149; TTGGGCCC; 0.25635; 0.34738;
Sequence; NF-1 [T00539]; 993; 1000; 11.004208; AAGTCCAA; 0.64087; 0.65032;
Sequence; NF-1 [T00539]; 1217; 1224; 13.670907; CCCACCAA; 1.02539; 0.92388;
Sequence; NF-1 [T00539]; 1408; 1415; 10.857758; TTGGCTAG; 0.64087; 0.65032;
Sequence; NF-1 [T00539]; 1570; 1577; 8.790071; CCTCCCAA; 0.25635; 0.21881;
Sequence; NF-1 [T00539]; 1896; 1903; 4.135372; TTGGCGCG; 0.25635; 0.34608;
Sequence; NF-1 [T00539]; 1980; 1987; 13.670907; TTGGCGGC; 1.02539; 0.92388;
Sequence; c-Jun [T00133]; 23; 29; 6.856451; TGACCAA; 0.76904; 0.70402;
Sequence; c-Jun [T00133]; 309; 315; 8.128539; AATGTCA; 0.51270; 0.35806;
Sequence; c-Jun [T00133]; 319; 325; 5.703976; GGGGTCA; 0.51270; 0.51524;
Sequence; c-Jun [T00133]; 463; 469; 6.475265; TGACACG; 0.64087; 0.64967;
Sequence; c-Jun [T00133]; 492; 498; 7.096776; TGACTGC; 0.76904; 0.70402;
Sequence; c-Jun [T00133]; 569; 575; 9.442241; GCTGTCA; 0.76904; 0.75199;
Sequence; c-Jun [T00133]; 590; 596; 3.807346; TGACTAA; 0.25635; 0.18785;
Sequence; c-Jun [T00133]; 801; 807; 4.441904; TCAGTCA; 0.12817; 0.08482;
Sequence; c-Jun [T00133]; 1032; 1038; 5.703976; TGACCCC; 0.51270; 0.51524;
Sequence; c-Jun [T00133]; 1154; 1160; 5.193102; GAAGTCA; 0.64087; 0.56927;
Sequence; c-Jun [T00133]; 1170; 1176; 10.917170; CCTGTCA; 0.38452; 0.47990;
Sequence; c-Jun [T00133]; 1179; 1185; 7.178905; TGACCCG; 0.76904; 0.70402;
Sequence; c-Jun [T00133]; 1517; 1523; 10.282612; CTCGTCA; 0.38452; 0.35374;
Sequence; c-Jun [T00133]; 1602; 1608; 8.832178; AAGGTCA; 0.64087; 0.52329;
Sequence; c-Jun [T00133]; 1638; 1644; 5.000337; GGCGTCA; 0.64087; 0.56927;
Sequence; c-Jun [T00133]; 1908; 1914; 6.152811; TGACAAA; 0.38452; 0.19407;
Sequence; HNF-4alpha [T03828]; 350; 362; 9.178669; GGAGAGGACTTTG; 0.01577; 0.00736;
Sequence; HNF-4alpha [T03828]; 991; 1003; 0.797467; CAAAGTCCAAACT; 0.00025; 0.00009;
Sequence; LEF-1 [T02905]; 141; 148; 2.004405; AAACAAAG; 0.19226; 0.08870;
Sequence; LEF-1 [T02905]; 358; 365; 9.937995; CTTTGGCT; 0.12817; 0.12055;
Sequence; LEF-1 [T02905]; 425; 432; 9.937995; CTTTGGCT; 0.12817; 0.12055;
Sequence; LEF-1 [T02905]; 435; 442; 2.004405; AAGCAAAG; 0.19226; 0.08870;
Sequence; LEF-1 [T02905]; 988; 995; 9.724040; AGGCAAAG; 0.22430; 0.17978;
Sequence; LEF-1 [T02905]; 1219; 1226; 2.558995; CACCAAAG; 0.09613; 0.06971;
Sequence; LEF-1 [T02905]; 1236; 1243; 8.759086; CTTTGCAT; 0.57678; 0.36912;
Sequence; LEF-1 [T02905]; 1429; 1436; 8.759086; CTTTGCAA; 0.57678; 0.36912;
Sequence; LEF-1 [T02905]; 1908; 1915; 9.724040; TGACAAAG; 0.22430; 0.17978;
Sequence; C/EBPalpha [T00105]; 306; 312; 7.001740; GCCAATG; 0.76904; 0.39540;
Sequence; C/EBPalpha [T00105]; 449; 455; 5.565669; GATTGGA; 0.76904; 0.36573;
Sequence; C/EBPalpha [T00105]; 460; 466; 5.850545; AATTGAC; 1.02539; 0.50541;
Sequence; C/EBPalpha [T00105]; 1241; 1247; 8.006685; CATTGTA; 0.25635; 0.13862;
Sequence; C/EBPalpha [T00105]; 1520; 1526; 6.460799; GTCAATG; 0.51270; 0.35776;
Sequence; C/EBPalpha [T00105]; 1894; 1900; 4.560723; GATTGGC; 0.25635; 0.21904;
Sequence; C/EBPalpha [T00105]; 1999; 2005; 2.441016; CATTGCG; 0.51270; 0.35751;
Sequence; NF-Y [T00150]; 304; 311; 2.128210; AAGCCAAT; 0.22430; 0.15308;
Sequence; NF-Y [T00150]; 450; 457; 4.867193; ATTGGAGC; 0.38452; 0.28807;
Sequence; NF-Y [T00150]; 1895; 1902; 3.263282; ATTGGCGC; 0.51270; 0.42204;
Sequence; E2F-1 [T01542]; 331; 338; 10.022110; GCGGGGCC; 0.35248; 0.87010;
Sequence; E2F-1 [T01542]; 480; 487; 3.784875; TATTCCGC; 0.16022; 0.21520;
Sequence; E2F-1 [T01542]; 523; 530; 10.397741; CTGCCCGC; 0.64087; 1.57980;
Sequence; E2F-1 [T01542]; 896; 903; 1.490375; TCTCCCGC; 0.06409; 0.10662;
Sequence; E2F-1 [T01542]; 1179; 1186; 7.839654; TGACCCGC; 0.32043; 0.55224;
Sequence; E2F-1 [T01542]; 1196; 1203; 11.323028; GTCGCCGC; 0.51270; 1.30726;
Sequence; E2F-1 [T01542]; 1453; 1460; 14.182616; CAAGCCGC; 0.76904; 1.85197;
Sequence; E2F-1 [T01542]; 1473; 1480; 13.578236; GCGGTGTC; 0.76904; 1.85105;
Sequence; E2F-1 [T01542]; 1551; 1558; 9.261732; GCGGAGGA; 0.16022; 0.33849;
Sequence; E2F-1 [T01542]; 1560; 1567; 5.846171; ATTTCCGC; 0.19226; 0.28065;
Sequence; E2F-1 [T01542]; 1585; 1592; 10.518902; GCGGGGGC; 0.64087; 1.57980;
Sequence; E2F-1 [T01542]; 1591; 1598; 11.888116; GCGGGCGT; 0.48065; 1.30352;
Sequence; E2F-1 [T01542]; 1683; 1690; 12.813402; GCGGCGTC; 0.48065; 1.40307;
Sequence; E2F-1 [T01542]; 1731; 1738; 4.545253; CGTCCCGC; 0.16022; 0.33656;
Sequence; E2F-1 [T01542]; 1763; 1770; 11.391324; CGACCCGC; 0.51270; 1.30726;
Sequence; E2F-1 [T01542]; 1783; 1790; 10.518902; AACCCCGC; 0.64087; 1.57980;
Sequence; E2F-1 [T01542]; 1800; 1807; 9.028527; GTCCCCGC; 0.28839; 0.61129;
Sequence; E2F-1 [T01542]; 1815; 1822; 12.087861; CTCACCGC; 0.48065; 1.30352;
Sequence; E2F-1 [T01542]; 1826; 1833; 12.316610; GCGGCGCG; 0.57678; 1.41254;
Sequence; E2F-1 [T01542]; 1878; 1885; 11.323028; GCGGAGAC; 0.51270; 1.30726;
Sequence; E2F-1 [T01542]; 1901; 1908; 12.813402; GCGGAGGT; 0.48065; 1.40307;
Sequence; E2F-1 [T01542]; 1931; 1938; 10.022110; GGCCCCGC; 0.35248; 0.87010;
Sequence; E2F-1 [T01542]; 1983; 1990; 12.316610; GCGGCGCT; 0.57678; 1.41254;
Sequence; E2F-1 [T01542]; 2002; 2009; 8.764940; TGCGCCGC; 0.28839; 0.61129;
Sequence; E2F-1 [T01542]; 2008; 2015; 6.839754; GCGGCACG; 0.32043; 0.71420;
Sequence; E2F-1 [T01542]; 2079; 2086; 3.784875; TATGCCGC; 0.16022; 0.21520;
Sequence; RXR-alpha [T01345]; 266; 272; 5.271235; GGGTGGG; 0.64087; 1.02631;
Sequence; RXR-alpha [T01345]; 320; 326; 1.696452; GGGTCAG; 0.51270; 0.81356;
Sequence; RXR-alpha [T01345]; 391; 397; 1.474336; GGGTTTG; 0.51270; 0.81356;
Sequence; RXR-alpha [T01345]; 409; 415; 5.089356; GGGTGAT; 0.51270; 0.69155;
Sequence; RXR-alpha [T01345]; 514; 520; 5.271235; CCCACCC; 0.64087; 1.02631;
Sequence; RXR-alpha [T01345]; 574; 580; 4.019014; CACACCC; 1.02539; 1.45764;
Sequence; RXR-alpha [T01345]; 642; 648; 5.089356; GGGTGCT; 0.51270; 0.69155;
Sequence; RXR-alpha [T01345]; 718; 724; 7.815913; GCCACCC; 0.25635; 0.46749;
Sequence; RXR-alpha [T01345]; 755; 761; 5.271235; GGGTGGG; 0.64087; 1.02631;
Sequence; RXR-alpha [T01345]; 761; 767; 2.544678; GGGTGCA; 0.89722; 1.20066;
Sequence; RXR-alpha [T01345]; 785; 791; 5.271235; CCCACCC; 0.64087; 1.02631;
Sequence; RXR-alpha [T01345]; 863; 869; 3.392904; GGGTGAG; 1.15356; 1.79118;
Sequence; RXR-alpha [T01345]; 1031; 1037; 1.696452; CTGACCC; 0.51270; 0.81356;
Sequence; RXR-alpha [T01345]; 1054; 1060; 5.271235; CCCACCC; 0.64087; 1.02631;
Sequence; RXR-alpha [T01345]; 1157; 1163; 5.937582; GTCACCC; 0.76904; 1.30959;
Sequence; RXR-alpha [T01345]; 1163; 1169; 3.574782; CCGACCC; 1.15356; 1.79118;
Sequence; RXR-alpha [T01345]; 1178; 1184; 4.241130; GTGACCC; 1.02539; 1.45764;
Sequence; RXR-alpha [T01345]; 1289; 1295; 8.664139; GCTACCC; 0.12817; 0.21154;
Sequence; RXR-alpha [T01345]; 1400; 1406; 5.089356; GGGTGCT; 0.51270; 0.69155;
Sequence; RXR-alpha [T01345]; 1697; 1703; 4.241130; GGGTCCC; 1.02539; 1.45764;
Sequence; RXR-alpha [T01345]; 1762; 1768; 5.271235; ACGACCC; 0.64087; 1.02631;
Sequence; RXR-alpha [T01345]; 1781; 1787; 0.848226; CGAACCC; 0.51270; 0.69122;
Sequence; RXR-alpha [T01345]; 1943; 1949; 5.271235; CCCACCC; 0.64087; 1.02631;
Sequence; RXR-alpha [T01345]; 1953; 1959; 6.967687; ACCACCC; 0.38452; 0.55707;
Sequence; RXR-alpha [T01345]; 2057; 2063; 6.119461; GCGACCC; 0.76904; 1.30959;
Sequence; Pax-5 [T00070]; 54; 60; 1.537547; GGGCGTG; 0.76904; 2.14848;
Sequence; Pax-5 [T00070]; 334; 340; 8.014558; GGGCCGA; 2.30713; 5.14456;
Sequence; Pax-5 [T00070]; 522; 528; 4.007279; ACTGCCC; 1.15356; 1.99525;
Sequence; Pax-5 [T00070]; 609; 615; 8.014558; TCTGCCC; 2.30713; 5.14456;
Sequence; Pax-5 [T00070]; 727; 733; 0.000000; GGGCCTG; 1.15356; 3.14813;
Sequence; Pax-5 [T00070]; 768; 774; 8.014558; GCTGCCC; 2.30713; 5.14456;
Sequence; Pax-5 [T00070]; 781; 787; 8.014558; TGGGCCC; 2.30713; 5.14456;
Sequence; Pax-5 [T00070]; 782; 788; 8.014558; GGGCCCA; 2.30713; 5.14456;
Sequence; Pax-5 [T00070]; 807; 813; 4.007279; AGGGCCC; 1.15356; 1.99525;
Sequence; Pax-5 [T00070]; 808; 814; 8.014558; GGGCCCC; 2.30713; 5.14456;
Sequence; Pax-5 [T00070]; 874; 880; 1.537547; CACGCCC; 0.76904; 2.14848;
Sequence; Pax-5 [T00070]; 879; 885; 0.000000; CCGGCCC; 1.15356; 3.14813;
Sequence; Pax-5 [T00070]; 978; 984; 4.007279; AGTGCCC; 1.15356; 1.99525;
Sequence; Pax-5 [T00070]; 1009; 1015; 8.014558; GAGGCCC; 2.30713; 5.14456;
Sequence; Pax-5 [T00070]; 1017; 1023; 8.014558; GGGGCCC; 2.30713; 5.14456;
Sequence; Pax-5 [T00070]; 1018; 1024; 8.014558; GGGCCCA; 2.30713; 5.14456;
Sequence; Pax-5 [T00070]; 1042; 1048; 0.000000; GGGCATG; 1.15356; 3.14813;
Sequence; Pax-5 [T00070]; 1045; 1051; 0.000000; CATGCCC; 1.15356; 3.14813;
Sequence; Pax-5 [T00070]; 1118; 1124; 4.007279; GGGCCTT; 1.15356; 1.99525;
Sequence; Pax-5 [T00070]; 1325; 1331; 4.007279; GGGCTGT; 1.15356; 1.99525;
Sequence; Pax-5 [T00070]; 1329; 1335; 8.014558; TGTGCCC; 2.30713; 5.14456;
Sequence; Pax-5 [T00070]; 1335; 1341; 1.537547; CTGGCCC; 0.76904; 2.14848;
Sequence; Pax-5 [T00070]; 1349; 1355; 4.007279; AGTGCCC; 1.15356; 1.99525;
Sequence; Pax-5 [T00070]; 1366; 1372; 5.544826; GGGCGCT; 0.76904; 1.35851;
Sequence; Pax-5 [T00070]; 1418; 1424; 1.537547; GGGCCAG; 0.76904; 2.14848;
Sequence; Pax-5 [T00070]; 1549; 1555; 9.552105; GGGCGGA; 1.53809; 3.51043;
Sequence; Pax-5 [T00070]; 1563; 1569; 9.552105; TCCGCCC; 1.53809; 3.51043;
Sequence; Pax-5 [T00070]; 1575; 1581; 0.000000; CAAGCCC; 1.15356; 3.14813;
Sequence; Pax-5 [T00070]; 1589; 1595; 1.537547; GGGCGGG; 0.76904; 2.14848;
Sequence; Pax-5 [T00070]; 1593; 1599; 9.552105; GGGCGTC; 1.53809; 3.51043;
Sequence; Pax-5 [T00070]; 1637; 1643; 9.552105; GGGCGTC; 1.53809; 3.51043;
Sequence; Pax-5 [T00070]; 1662; 1668; 5.544826; GGGCGCT; 0.76904; 1.35851;
Sequence; Pax-5 [T00070]; 1677; 1683; 1.537547; GGGCGCG; 0.76904; 2.14848;
Sequence; Pax-5 [T00070]; 1734; 1740; 1.537547; CCCGCCC; 0.76904; 2.14848;
Sequence; Pax-5 [T00070]; 1744; 1750; 4.007279; ACAGCCC; 1.15356; 1.99525;
Sequence; Pax-5 [T00070]; 1803; 1809; 1.537547; CCCGCCC; 0.76904; 2.14848;
Sequence; Pax-5 [T00070]; 1810; 1816; 4.007279; GGGCTCT; 1.15356; 1.99525;
Sequence; Pax-5 [T00070]; 1832; 1838; 0.000000; CGAGCCC; 1.15356; 3.14813;
Sequence; Pax-5 [T00070]; 1916; 1922; 1.537547; GGGCGTG; 0.76904; 2.14848;
Sequence; Pax-5 [T00070]; 1929; 1935; 4.007279; AAGGCCC; 1.15356; 1.99525;
Sequence; Pax-5 [T00070]; 1934; 1940; 1.537547; CCCGCCC; 0.76904; 2.14848;
Sequence; p53 [T00671]; 54; 60; 3.375208; GGGCGTG; 0.76904; 1.67698;
Sequence; p53 [T00671]; 334; 340; 5.883561; GGGCCGA; 0.64087; 1.61952;
Sequence; p53 [T00671]; 522; 528; 3.516613; ACTGCCC; 0.76904; 1.67698;
Sequence; p53 [T00671]; 609; 615; 1.758307; TCTGCCC; 0.38452; 0.48394;
Sequence; p53 [T00671]; 727; 733; 4.125254; GGGCCTG; 0.76904; 1.95159;
Sequence; p53 [T00671]; 768; 774; 2.813291; GCTGCCC; 0.51270; 0.97150;
Sequence; p53 [T00671]; 781; 787; 7.153797; TGGGCCC; 1.15356; 2.70821;
Sequence; p53 [T00671]; 782; 788; 7.153797; GGGCCCA; 1.15356; 2.70821;
Sequence; p53 [T00671]; 807; 813; 8.912104; AGGGCCC; 0.12817; 0.33401;
Sequence; p53 [T00671]; 808; 814; 8.208781; GGGCCCC; 0.51270; 1.40567;
Sequence; p53 [T00671]; 874; 880; 3.375208; CACGCCC; 0.76904; 1.67698;
Sequence; p53 [T00671]; 879; 885; 4.125254; CCGGCCC; 0.76904; 1.95159;
Sequence; p53 [T00671]; 978; 984; 4.786849; AGTGCCC; 0.51270; 1.09215;
Sequence; p53 [T00671]; 1009; 1015; 6.938545; GAGGCCC; 1.15356; 2.70821;
Sequence; p53 [T00671]; 1017; 1023; 8.208781; GGGGCCC; 0.51270; 1.40567;
Sequence; p53 [T00671]; 1018; 1024; 7.153797; GGGCCCA; 1.15356; 2.70821;
Sequence; p53 [T00671]; 1042; 1048; 0.000000; GGGCATG; 0.38452; 0.76070;
Sequence; p53 [T00671]; 1045; 1051; 0.000000; CATGCCC; 0.38452; 0.76070;
Sequence; p53 [T00671]; 1118; 1124; 7.641867; GGGCCTT; 0.76904; 1.55286;
Sequence; p53 [T00671]; 1325; 1331; 7.266844; GGGCTGT; 0.76904; 1.55286;
Sequence; p53 [T00671]; 1329; 1335; 3.028543; TGTGCCC; 0.51270; 0.97150;
Sequence; p53 [T00671]; 1335; 1341; 4.336960; CTGGCCC; 0.25635; 0.86176;
Sequence; p53 [T00671]; 1349; 1355; 4.786849; AGTGCCC; 0.51270; 1.09215;
Sequence; p53 [T00671]; 1366; 1372; 8.162057; GGGCGCT; 0.51270; 1.40567;
Sequence; p53 [T00671]; 1418; 1424; 4.336960; GGGCCAG; 0.25635; 0.86176;
Sequence; p53 [T00671]; 1549; 1555; 5.133514; GGGCGGA; 0.51270; 1.09215;
Sequence; p53 [T00671]; 1563; 1569; 5.133514; TCCGCCC; 0.51270; 1.09215;
Sequence; p53 [T00671]; 1575; 1581; 3.750231; CAAGCCC; 0.76904; 1.95159;
Sequence; p53 [T00671]; 1589; 1595; 3.375208; GGGCGGG; 0.76904; 1.67698;
Sequence; p53 [T00671]; 1593; 1599; 6.188498; GGGCGTC; 0.64087; 1.61952;
Sequence; p53 [T00671]; 1637; 1643; 6.188498; GGGCGTC; 0.64087; 1.61952;
Sequence; p53 [T00671]; 1662; 1668; 8.162057; GGGCGCT; 0.51270; 1.40567;
Sequence; p53 [T00671]; 1677; 1683; 4.645444; GGGCGCG; 0.25635; 0.86176;
Sequence; p53 [T00671]; 1734; 1740; 3.375208; CCCGCCC; 0.76904; 1.67698;
Sequence; p53 [T00671]; 1744; 1750; 7.266844; ACAGCCC; 0.76904; 1.55286;
Sequence; p53 [T00671]; 1803; 1809; 3.375208; CCCGCCC; 0.76904; 1.67698;
Sequence; p53 [T00671]; 1810; 1816; 8.537081; GGGCTCT; 0.12817; 0.21211;
Sequence; p53 [T00671]; 1832; 1838; 5.020467; CGAGCCC; 0.51270; 1.09215;
Sequence; p53 [T00671]; 1916; 1922; 3.375208; GGGCGTG; 0.76904; 1.67698;
Sequence; p53 [T00671]; 1929; 1935; 7.641867; AAGGCCC; 0.76904; 1.55286;
Sequence; p53 [T00671]; 1934; 1940; 3.375208; CCCGCCC; 0.76904; 1.67698;
Sequence; EBF [T05427]; 541; 551; 14.109533; GAACCAGGGGA; 0.06609; 0.17051;
Sequence; EBF [T05427]; 740; 750; 6.849549; CTCCCAGGGAA; 0.03204; 0.08064;
Sequence; EBF [T05427]; 1011; 1021; 1.581175; GGCCCTGGGGC; 0.00401; 0.01913;
Sequence; EBF [T05427]; 1062; 1072; 13.721667; ATCCCTGGAAG; 0.11415; 0.18172;
Sequence; EBF [T05427]; 1331; 1341; 14.109533; TGCCCTGGCCC; 0.06609; 0.17051;
Sequence; EBF [T05427]; 1629; 1639; 10.171323; GCGCCAGGGGG; 0.02003; 0.05883;
Sequence; IRF-2 [T01491]; 422; 427; 0.000000; TCACTT; 0.51270; 0.27960;
Sequence; IRF-2 [T01491]; 587; 592; 0.000000; AAGTGA; 0.51270; 0.27960;
Sequence; IRF-2 [T01491]; 776; 781; 0.000000; TCACTT; 0.51270; 0.27960;
Sequence; IRF-2 [T01491]; 1141; 1146; 0.000000; TCACTT; 0.51270; 0.27960;
Sequence; Elk-1 [T00250]; 152; 160; 2.987643; GAAAGGAAG; 0.08011; 0.05988;
Sequence; Elk-1 [T00250]; 198; 206; 0.134348; AGGAGGAAG; 0.06409; 0.08374;
Sequence; Elk-1 [T00250]; 252; 260; 0.957025; AGAAGGAAG; 0.03204; 0.02683;
Sequence; Elk-1 [T00250]; 665; 673; 0.957025; CTTCCTTCA; 0.03204; 0.02683;
Sequence; Elk-1 [T00250]; 743; 751; 11.919333; CCAGGGAAG; 0.25635; 0.24586;
Sequence; Elk-1 [T00250]; 1064; 1072; 11.096657; CCCTGGAAG; 0.28038; 0.36719;
Sequence; Elk-1 [T00250]; 1110; 1118; 9.754368; CTTCCCTCG; 0.11215; 0.12951;
Sequence; Elk-1 [T00250]; 1144; 1152; 2.299314; CTTCCTCTG; 0.09613; 0.09478;
Sequence; Elk-1 [T00250]; 1149; 1157; 12.742011; TCTGGGAAG; 0.12817; 0.10989;
Sequence; Elk-1 [T00250]; 1231; 1239; 11.919333; CTTCCCTTT; 0.25635; 0.24586;
Sequence; Elk-1 [T00250]; 1387; 1395; 11.919333; TAAGGGAAG; 0.25635; 0.24586;
Sequence; Elk-1 [T00250]; 1491; 1499; 0.000000; CTTCCTCCC; 0.06409; 0.08374;
Sequence; Elk-1 [T00250]; 1596; 1604; 8.377709; CGTCGGAAG; 0.02403; 0.02854;
Sequence; RAR-beta:RXR-alpha [T05420]; 319; 330; 10.927068; GGGGTCAGAGCA; 0.02441; 0.03698;
Sequence; RAR-beta:RXR-alpha [T05420]; 776; 787; 12.463326; TCACTTGGGCCC; 0.13744; 0.27451;
Sequence; RAR-beta:RXR-alpha [T05420]; 973; 984; 7.477995; TCCCCAGTGCCC; 0.03004; 0.06431;
Sequence; RAR-beta:RXR-alpha [T05420]; 1018; 1029; 14.955991; GGGCCCAGCACA; 0.22005; 0.42835;
Sequence; RAR-beta:RXR-alpha [T05420]; 1331; 1342; 14.955991; TGCCCTGGCCCC; 0.22005; 0.42835;
Sequence; ETF [T00270]; 784; 794; 7.870358; GCCCACCCCAC; 0.07510; 0.36933;
Sequence; ETF [T00270]; 1011; 1021; 13.117265; GGCCCTGGGGC; 0.24183; 0.84551;
Sequence; ETF [T00270]; 1012; 1022; 13.117265; GCCCTGGGGCC; 0.24183; 0.84551;
Sequence; ETF [T00270]; 1048; 1058; 13.117265; GCCCATCCCAC; 0.24183; 0.84551;
Sequence; ETF [T00270]; 1332; 1342; 10.493812; GCCCTGGCCCC; 0.15771; 0.65017;
Sequence; ETF [T00270]; 1338; 1348; 10.493812; GCCCCAGGTAC; 0.15771; 0.65017;
Sequence; ETF [T00270]; 1582; 1592; 6.253495; GAGGCGGGGGC; 0.01001; 0.04210;
Sequence; ETF [T00270]; 1937; 1947; 7.870358; GCCCCTCCCAC; 0.07510; 0.36933;
Sequence; AP-1 [T00029]; 492; 500; 13.757270; TGACTGCTT; 0.35248; 0.20764;
Sequence; AP-1 [T00029]; 590; 598; 8.907204; TGACTAAAC; 0.25635; 0.13558;
Sequence; AP-1 [T00029]; 799; 807; 9.256161; ATTCAGTCA; 0.09613; 0.04037;
Sequence; AP-1 [T00029]; 1152; 1160; 13.120641; GGGAAGTCA; 0.03204; 0.02617;
Sequence; AhR:Arnt [T05394]; 160; 169; 11.241339; GCCAGCGTGA; 0.16222; 0.31075;
Sequence; AhR:Arnt [T05394]; 873; 882; 9.738501; ACACGCCCGG; 0.18826; 0.44110;
Sequence; AhR:Arnt [T05394]; 1527; 1536; 14.051674; CCACGCTCTC; 0.07210; 0.12150;
Sequence; AhR:Arnt [T05394]; 1822; 1831; 12.548836; CCACGCGGCG; 0.27037; 0.54434;
Sequence; AhR:Arnt [T05394]; 1914; 1923; 9.738501; AGGGGCGTGG; 0.18826; 0.44110;
Sequence; HNF-1C [T01951]; 122; 130; 6.127396; GTTAGTGAA; 0.15221; 0.05424;
Sequence; HNF-1C [T01951]; 930; 938; 11.542285; AACTCTAAC; 0.19226; 0.07409;
Sequence; NF-kappaB1 [T00593]; 967; 977; 6.690190; GGTGGCTCCCC; 0.03204; 0.07426;
Sequence; NF-kappaB1 [T00593]; 1208; 1218; 10.499452; CGTCTCTCCCC; 0.03405; 0.07389;
Sequence; NF-kappaB1 [T00593]; 1758; 1768; 6.074238; GGGGACGACCC; 0.04256; 0.08713;
Sequence; NF-kappaB1 [T00593]; 1863; 1873; 8.928746; GGGGAGTGGCC; 0.03755; 0.07623;
Sequence; c-Myb [T00137]; 118; 125; 6.259888; AGCAGTTA; 0.32043; 0.25602;
Sequence; c-Myb [T00137]; 127; 134; 7.662426; TGAAGTTG; 0.44861; 0.27184;
Sequence; c-Myb [T00137]; 337; 344; 10.571883; CCGAGTTG; 0.19226; 0.12086;
Sequence; c-Myb [T00137]; 603; 610; 12.979731; AGTAGTTC; 0.57678; 0.32054;
Sequence; c-Myb [T00137]; 999; 1006; 14.265129; AAACTCCT; 0.38452; 0.19293;
Sequence; c-Myb [T00137]; 1082; 1089; 12.979731; AGGAGTTA; 0.57678; 0.32054;
Sequence; c-Myb [T00137]; 1096; 1103; 4.974489; AGCAGTTG; 0.32043; 0.24643;
Sequence; c-Myb [T00137]; 1975; 1982; 6.719843; GGGAGTTG; 0.32043; 0.25602;
Sequence; PPAR-alpha:RXR-alpha [T05221]; 1013; 1023; 9.158357; CCCTGGGGCCC; 0.05407; 0.15040;
Sequence; PPAR-alpha:RXR-alpha [T05221]; 1017; 1027; 11.027510; GGGGCCCAGCA; 0.04206; 0.11878;
Sequence; PPAR-alpha:RXR-alpha [T05221]; 1336; 1346; 9.158357; TGGCCCCAGGT; 0.05407; 0.15040;
Sequence; PPAR-alpha:RXR-alpha [T05221]; 1414; 1424; 4.886580; AGCTGGGCCAG; 0.01802; 0.03245;
Sequence; PPAR-alpha:RXR-alpha [T05221]; 1745; 1755; 7.370536; CAGCCCCAGCA; 0.04706; 0.08429;
Sequence; RAR-alpha1 [T00719]; 1026; 1038; 12.372473; CACATCTGACCCC; 0.05698; 0.08074;
Sequence; PEA3 [T00685]; 236; 244; 7.421728; GGGATGTTG; 0.36049; 0.40345;
Sequence; PEA3 [T00685]; 1048; 1056; 13.648823; GCCCATCCC; 0.28839; 0.54924;
Sequence; PEA3 [T00685]; 1058; 1066; 13.648823; CCCCATCCC; 0.28839; 0.54924;
Sequence; MAZ [T00490]; 283; 295; 3.189496; ATGGGGGAGGGAG; 0.00498; 0.01470;
Sequence; MAZ [T00490]; 383; 395; 7.968539; GCATGGGAGGGTT; 0.00961; 0.02248;
Sequence; MAZ [T00490]; 1052; 1064; 14.918658; ATCCCACCCCATC; 0.06703; 0.15780;
Sequence; MAZ [T00490]; 1567; 1579; 9.563287; CCCCCTCCCAAGC; 0.01496; 0.03292;
Sequence; MAZ [T00490]; 1937; 1949; 7.461929; GCCCCTCCCACCC; 0.00673; 0.01351;
Sequence; MAZ [T00490]; 1941; 1953; 14.932273; CTCCCACCCCCCA; 0.06703; 0.15780;
Sequence; Ik-1 [T02702]; 227; 239; 9.497194; GAAAGGTCTGGGA; 0.03089; 0.04758;
Sequence; Ik-1 [T02702]; 261; 273; 14.245790; GCTGGGGGTGGGA; 0.12598; 0.16670;
Sequence; Ik-1 [T02702]; 1053; 1065; 11.871492; TCCCACCCCATCC; 0.06769; 0.09747;
Sequence; Ik-1 [T02702]; 1572; 1584; 14.245790; TCCCAAGCCCGAG; 0.12598; 0.16670;
Sequence; Ik-1 [T02702]; 1942; 1954; 14.245790; TCCCACCCCCCAC; 0.12598; 0.16670;
Sequence; RBP-Jkappa [T01616]; 220; 231; 12.378715; AAGGTGGGAAAG; 0.04156; 0.03555;
Sequence; RBP-Jkappa [T01616]; 1123; 1134; 14.966990; TTTTCCCTTGAT; 0.08361; 0.06481;
Sequence; ELF-1 [T01113]; 1141; 1153; 8.853261; TCACTTCCTCTGG; 0.01139; 0.00727;
Sequence; PU.1 [T02068]; 1141; 1153; 1.489595; TCACTTCCTCTGG; 0.00088; 0.00064;
Sequence; T3R-beta1 [T00851]; 406; 414; 6.702681; AGGGGGTGA; 0.22430; 0.31058;
Sequence; T3R-beta1 [T00851]; 687; 695; 10.034728; GAACGGTGA; 0.14420; 0.17386;
Sequence; T3R-beta1 [T00851]; 860; 868; 8.924046; ACGGGGTGA; 0.27237; 0.32650;
Sequence; T3R-beta1 [T00851]; 1158; 1166; 7.794070; TCACCCCGA; 0.28839; 0.37756;
Sequence; T3R-beta1 [T00851]; 1173; 1181; 4.481316; GTCAGGTGA; 0.28839; 0.24671;
Sequence; T3R-beta1 [T00851]; 1816; 1824; 5.572705; TCACCGCCA; 0.22430; 0.25021;
Sequence; T3R-beta1 [T00851]; 1902; 1910; 0.000000; CGGAGGTGA; 0.01602; 0.02513;
Sequence; HNF-1A [T00368]; 1187; 1194; 5.466509; CTCTTAAC; 0.25635; 0.13171;
Sequence; POU2F1 [T00641]; 1236; 1246; 12.788835; CTTTGCATTGT; 0.24033; 0.08706;
Sequence; GATA-1 [T00306]; 16; 21; 1.038567; TTGATA; 2.05078; 0.90637;
Sequence; GATA-1 [T00306]; 1130; 1135; 1.038567; TTGATA; 2.05078; 0.90637;
Sequence; GATA-1 [T00306]; 1250; 1255; 0.000000; TATCTG; 1.02539; 0.55825;
Sequence; GATA-1 [T00306]; 1383; 1388; 2.176375; TGGATA; 4.10156; 2.86751;
Sequence; GATA-1 [T00306]; 1924; 1929; 0.000000; CAGATA; 1.02539; 0.55825;
Sequence; c-Myc [T00140]; 1358; 1363; 0.000000; CACGTG; 0.51270; 0.69081;
Sequence; c-Myc [T00140]; 1468; 1473; 0.000000; CACGTG; 0.51270; 0.69081;
Sequence; USF1 [T00874]; 1354; 1363; 4.200957; CCCACACGTG; 0.08411; 0.11366;
Sequence; USF1 [T00874]; 1358; 1367; 4.038983; CACGTGCTGG; 0.08411; 0.11366;
Sequence; USF1 [T00874]; 1464; 1473; 1.908112; GAGCCACGTG; 0.03805; 0.06153;
Sequence; USF1 [T00874]; 1468; 1477; 3.348091; CACGTGCGGT; 0.05407; 0.07827;
Sequence; RelA [T00594]; 1509; 1519; 10.565714; GCGTTTCCCTC; 0.03555; 0.03983;
Sequence; Sp1 [T00759]; 1548; 1557; 3.440764; CGGGCGGAGG; 0.07811; 0.28643;
Sequence; Sp1 [T00759]; 1561; 1570; 3.861329; TTTCCGCCCC; 0.09413; 0.29817;
Sequence; Sp1 [T00759]; 1588; 1597; 1.016122; GGGGCGGGCG; 0.01402; 0.07826;
Sequence; Sp1 [T00759]; 1732; 1741; 1.132223; GTCCCGCCCC; 0.01402; 0.07826;
Sequence; Sp1 [T00759]; 1801; 1810; 1.523913; TCCCCGCCCG; 0.03405; 0.15310;
Sequence; Sp1 [T00759]; 1932; 1941; 0.000000; GCCCCGCCCC; 0.00200; 0.01514;
Sequence; WT1 [T00899]; 331; 339; 11.111111; GCGGGGCCG; 0.21629; 1.00832;
Sequence; WT1 [T00899]; 1565; 1573; 11.111111; CGCCCCCTC; 0.21629; 1.00832;
Sequence; WT1 [T00899]; 1585; 1593; 0.000000; GCGGGGGCG; 0.00801; 0.04942;
Sequence; COUP-TF1 [T00149]; 1029; 1041; 14.883141; ATCTGACCCCTCC; 0.01690; 0.02143;
Sequence; COUP-TF1 [T00149]; 1599; 1611; 9.093379; CGGAAGGTCAGGT; 0.01971; 0.02132;
Sequence; GCF [T00320]; 1617; 1625; 0.000000; GGCCGGCGC; 0.09613; 0.42456;
Sequence; GCF [T00320]; 1624; 1632; 4.846987; GCGCAGCGC; 0.28839; 0.96283;
Sequence; GCF [T00320]; 1664; 1672; 4.846987; GCGCTGAGC; 0.28839; 0.96283;
Sequence; GCF [T00320]; 1681; 1689; 5.917256; GCGCGGCGT; 0.67291; 1.80566;
Sequence; GCF [T00320]; 1764; 1772; 1.070269; GACCCGCGC; 0.19226; 0.69367;
Sequence; GCF [T00320]; 1769; 1777; 6.116216; GCGCTGCGC; 0.67291; 1.80566;
Sequence; GCF [T00320]; 1824; 1832; 5.917256; ACGCGGCGC; 0.67291; 1.80566;
Sequence; GCF [T00320]; 1846; 1854; 1.070269; AGCCGGCGC; 0.19226; 0.69367;
Sequence; GCF [T00320]; 1899; 1907; 5.917256; GCGCGGAGG; 0.67291; 1.80566;
Sequence; GCF [T00320]; 1981; 1989; 4.846987; TGGCGGCGC; 0.28839; 0.96283;
Sequence; GCF [T00320]; 1986; 1994; 6.987525; GCGCTGCTG; 0.48065; 0.98972;
Sequence; GCF [T00320]; 2003; 2011; 5.917256; GCGCCGCGG; 0.67291; 1.80566;
Sequence; GCF [T00320]; 2031; 2039; 8.256755; CTTCTGCGC; 0.09613; 0.14702;
Sequence; GCF [T00320]; 2042; 2050; 8.256755; CTGCTGCGC; 0.09613; 0.14702;
Sequence; GCF [T00320]; 2080; 2088; 6.987525; ATGCCGCGC; 0.48065; 0.98972;
Sequence; RAR-beta [T00721]; 390; 399; 2.163020; AGGGTTTGAG; 0.08011; 0.07531;
Sequence; RAR-beta [T00721]; 1779; 1788; 4.307573; AGCGAACCCC; 0.15221; 0.15653;
Sequence; USF2 [T00878]; 212; 221; 5.052423; CAGGTGCCAA; 0.10815; 0.14754;
Sequence; USF2 [T00878]; 674; 683; 9.056375; CAGGTGGAAA; 0.16222; 0.21631;
Sequence; USF2 [T00878]; 1175; 1184; 0.524236; CAGGTGACCC; 0.01202; 0.01563;
Sequence; USF2 [T00878]; 1607; 1616; 4.528187; CAGGTGTCCC; 0.07210; 0.10041;
Sequence; USF2 [T00878]; 1850; 1859; 8.532138; GGCGCACCTG; 0.10815; 0.14726;
Sequence; CTF [T00174]; 304; 315; 5.940186; AAGCCAATGTCA; 0.00901; 0.00890;
Sequence; CTF [T00174]; 1891; 1902; 12.052991; TCCGATTGGCGC; 0.03605; 0.04087;
Sequence; E2F [T00221]; 1895; 1904; 5.395922; ATTGGCGCGG; 0.01602; 0.03238;
Sequence; E2F [T00221]; 1979; 1988; 8.124323; GTTGGCGGCG; 0.02403; 0.04492;
Sequence; GATA-2 [T00308]; 17; 25; 3.333333; TGATAGTGA; 0.32043; 0.20678;
Sequence; GATA-2 [T00308]; 1384; 1392; 4.444445; GGATAAGGG; 0.25635; 0.18576;
Sequence; GATA-2 [T00308]; 1925; 1933; 0.000000; AGATAAGGC; 0.01602; 0.01313;
Sequence; HIF-1 [T01609]; 1359; 1367; 0.906247; ACGTGCTGG; 0.10414; 0.15921;
Sequence; HIF-1 [T01609]; 1469; 1477; 0.096924; ACGTGCGGT; 0.02403; 0.05211;
Sequence; NF-AT1 [T01948]; 678; 687; 5.512555; TGGAAACAAG; 0.06208; 0.03769;
Sequence; TBP [T00794]; 657; 666; 1.871542; TTTATAGTCT; 0.19226; 0.04192;
Sequence; VDR [T00885]; 562; 570; 5.771401; GTTCACGGC; 0.44861; 0.29217;
Sequence; PXR-1:RXR-alpha [T05671]; 559; 566; 6.544600; TTTGTTCA; 0.25635; 0.13973;
Sequence; AhR [T01795]; 160; 170; 11.463981; GCCAGCGTGAA; 0.03204; 0.05100;
Sequence; HNF-1B [T01950]; 121; 129; 4.252262; AGTTAGTGA; 0.05608; 0.01575;
-- END ---------------------------------------------------------------
